# Supplementary material for: Establishment and evaluation of a nomogram prediction model for the risk of vascular calcification in stage 5 chronic kidney disease patients
Source: Sci Rep. 2024 Jan 10;14:1025. doi: 10.1038/s41598-023-48275-2 (PMC10781805; doi:10.1038/s41598-023-48275-2)
Supplement: Supplementary file 3 — Supplementary Information 1. [file 41598_2023_48275_MOESM3_ESM.xlsx]

## Sheet: Modeling group
Group	Number	Time	Dead	S	Month	VC Score	State	Gender	Age	Height	Dry Weight	BMI	SBP	DBP	Smoke	Drink	Primary disease（1chronic glomerulonephritis 2diabetic nephropathy3hypertensive nephropathy4others）	Duration of Kidney disease	Renal replace	DM	Complicaiton of CKD	PTH control	Anti PLT	Chest X-ray shows rib fracture	compression fracture of lumbar vertebra	RBC	HGB	ALB	BUN	SCr	eGFR	SUA	Ca	P	iPTH	ALT	AST	ALP	TC	TG	HDL-C	LDL-C
0	389	2018-07-19	2021-12-31	1261	42.0333	0	0	1	30	172	77.3	26.129	172	110	0	0	1	96	1	0	3	0	0	0	0	2.78	90.4	36.1	20.61	9.97692	6.55866	339	2.61	1.09	106.34	12	8	51	4.51	1.6	1.19	2.26
0	391	2018-07-13	2021-12-31	1267	42.2333	0	0	1	40	166	68.7	24.931	117	87	0	0	1	8	1	0	0	0	0	0	0	3.984	119.6	42.2	21.29	10.1129	6.09072	356	2.2	1.25	246	15	13	117	4.29	1.17	0.97	2.53
0	473	2018-01-13	2021-12-31	1448	48.2667	0	0	1	45	172	73	24.6755	134	92	0	0	1	6	1	0	0	0	0	0	0	3.67	115	43	16.17	12.5201	4.64807	393.9	2.55	1.612	497.24	10	12	82	3.94	7.01	0.69	2.14
0	155	2019-01-25	2021-12-31	1071	35.7	0	0	2	36	159.5	37	14.5439	155	104	0	0	1	14	1	0	0	0	0	0	0	4.07	124.1	46.7	25.39	10.4703	5.97791	499	2.45	1.16	386.8	15	17	97.6	5.96	1.1	1.52	4.42
0	176	2018-05-15	2021-12-31	1326	44.2	0	0	2	56	162	69.4	26.4441	146	78	0	0	1	12	1	0	0	1	0	0	1	3.81	120.4	46.2	29.7	9.78485	5.90924	436	2.06	1.01	425.07	28	63	440	3.88	3.12	0.68	3.12
0	234	2018-07-30	2021-12-31	1250	41.6667	0	0	2	25	142	40	19.8373	125	70	0	0	1	72	1	0	0	0	0	0	0	4.04	134	49.2	13.71	7.01342	10.2218	430	2.56	1	210.48	18	22	45.7	4.13	1.77	0.89	2.12
0	395	2018-06-30	2021-12-31	1280	42.6667	0	0	1	64	178	82	25.8806	118	81	1	0	1	12	0	0	0	0	0	0	0	4.446	132.1	36.7	3.26	6.66288	8.96092	378.3	2.26	1.16	186.4	21.8	15.1	25.9	4.64	0.91	0.83	3.2
0	177	2018-06-19	2021-12-31	1291	43.0333	0	0	2	80	155	48	19.9792	111	45	0	0	2	12	1	1	0	0	1	0	0	2.63	68	32.4	17.11	7.26694	7.74794	316	2.11	1	180.92	21	44	72	2.83	8.03	0.51	0.71
0	461	2018-08-09	2021-12-31	1240	41.3333	0	0	2	51	160	65.2	25.4688	124	90	0	0	2	12	1	0	3	0	0	0	0	3.07	98	36.6	21.27	11.2215	5.14185	360	1.97	1.24	204.28	13	17	71	4.93	3.05	0.95	2.49
0	292	2018-11-07	2021-12-31	1150	38.3333	0	0	1	51	160	46	17.9688	112	60	0	0	2	11	1	0	0	0	0	0	0	3.18	90	26.3	24.42	9.80747	6.00647	512	2.57	1.19	109.08	2	20	72	3.14	1.74	0.73	1.4
0	172	2018-05-24	2021-12-31	1317	43.9	0	0	2	34	158	58	23.2335	171	100	0	0	4	32	1	0	0	0	0	0	0	1.92	98.4	34.5	20.6	9.98846	6.38559	445	1.88	1.17	217.05	17	23	169.6	8.19	3	1.83	1.5
0	192	2019-03-29	2021-12-31	1008	33.6	0	0	2	34	155	43	17.898	147	99	0	0	4	12	1	0	0	0	0	0	0	3	101	38.5	25.31	8.2238	7.99152	310	1.93	1.3	362.94	78	16	85	4.11	1.8	1.44	0.98
0	336	2019-02-28	2021-12-31	1037	34.5667	0	0	1	45	179	82.5	25.7483	162	114	0	0	1	53	1	0	3	1	0	0	0	3.17	95	41.7	24.19	13.4397	4.283	362.9	2.32	1.39	515.37	25.4	11.5	34.3	4.76	1.2	0.92	3.45
0	380	2018-10-18	2021-12-31	1170	39	0	0	1	53	170	64.6	22.3529	174	107	0	0	1	72	1	0	1	0	0	0	0	3.69	110	44.2	11.57	11.4025	5.00851	350.9	1.87	1.23	491.36	13	23	26.2	6.06	1.45	1.32	3.84
0	407	2018-03-17	2021-12-31	1385	46.1667	0	0	1	41	166	66	23.9512	130	83	0	0	1	18	1	0	1	2	0	0	0	3.56	108	42.7	19.64	11.4025	5.27645	352	3	1.19	217.8	13	14	54	4.18	5.3	0.79	1.73
0	459	2018-05-24	2021-12-31	1317	43.9	0	0	2	47	160	52.7	20.5859	156	70	0	0	1	12	1	0	1	0	0	0	0	4.67	105	40.2	19	9.70566	6.18088	489	2.77	1.32	313.9	28	19	35.8	4.29	1.02	0.9	2.1
0	64	2018-11-17	2020-10-03	686	22.8667	0	1	1	74	168	66.8	23.6678	146	80	1	0	1	52	0	0	0	0	0	0	0	2.86	91	31.9	14.37	10.5633	5.11201	481	2.1	1.17	270.58	26	26	62	4.73	1.27	1.1	2.94
0	529	2018-04-20	2021-12-30	1350	45	0	0	2	45	165	50.4	18.5124	131	90	0	0	1	120	1	0	1	1	1	0	0	3.97	117.8	44.2	5.96	11.0744	5.35507	390	2.35	1.4	338.48	12	12	36.3	5.47	3.31	1.08	2.34
0	99	2019-01-18	2021-12-30	1077	35.9	0	0	2	56	160	76.7	29.9609	144	74	0	0	1	36	1	0	1	0	0	0	0	3.54	108.5	34.5	19.67	10.0043	5.75991	447	2.2	1.12	262.61	11	16	47	4.44	1.88	0.94	2
0	112	2018-03-15	2021-12-30	1386	46.2	0	0	2	59	156	52	21.3675	138	75	0	0	1	12	1	0	1	0	0	0	0	4.09	112	28.9	14.6	7.81213	7.58183	357	2.43	1.13	216.86	13	11	49	4.52	1.41	1.45	2.6
0	137	2018-03-15	2021-12-30	1386	46.2	0	0	2	22	159	46.2	18.2746	180	105	0	0	1	20	1	0	1	0	0	0	0	3.7	104	40	22.3	10.8458	6.34319	479	2.16	1.17	195.43	10	7	44.4	3.07	0.85	1.08	1.63
0	163	2019-01-25	2021-12-30	1070	35.6667	0	0	1	33	173	61.2	20.4484	175	108	0	0	1	20	1	0	1	1	2	0	0	4.02	119	40.4	22.68	10.8469	5.84134	401.7	2.44	1.2	491	7	5	169	3.69	0.84	0.8	2.34
1	305	2018-10-16	2021-12-30	1171	39.0333	8	0	2	54	156	58	23.833	145	87	0	0	4	12	1	1	1	0	0	0	0	3.75	112.7	35.9	16.36	5.49761	11.5791	618.7	2.19	1.44	199.9	10	17	71	5.25	1.16	0.98	3.42
0	236	2018-07-28	2021-12-30	1251	41.7	0	0	1	24	170	66	22.8374	175	116	1	1	1	12	1	0	0	0	1	0	0	4.28	122.7	36.5	30.42	10.5676	6.42188	477	2.28	1.25	372.79	25	18	88	3.54	0.6	0.9	2.08
0	342	2019-02-19	2021-12-30	1045	34.8333	0	0	1	48	160	90	35.1562	124	74	0	0	2	120	1	1	1	0	1	0	0	2.57	73.6	27.6	32.8	13.9273	4.05694	475	1.62	1.17	410.54	18.5	17	172.8	4.42	2.2	0.59	3.29
1	339	2019-03-14	2021-12-30	1022	34.0667	2	0	2	67	160	55	21.4844	136	76	0	0	4	24	1	0	1	0	0	0	0	2.58	70.9	32.2	25.21	6.11755	9.79736	565	2.09	1.45	167.88	5	11	132	3.52	0.72	1.01	2.19
0	293	2018-08-09	2021-12-30	1239	41.3	0	0	1	42	165	61	22.4059	110	74	1	0	1	16	1	0	0	1	0	0	0	3.02	87.2	34.1	20.32	7.56748	8.42721	476.4	2.1	1.24	181.1	30	16	58	3.22	1.66	0.68	1.44
1	361	2018-11-21	2021-12-30	1135	37.8333	10	0	2	45	154	54.3	22.8959	91	62	0	0	4	72	1	0	0	1	0	0	0	3.08	92.5	32.4	21.41	5.62204	11.7093	424.3	2.15	1.35	450.41	14.8	16.5	121	5.69	3.85	1.1	3.71
0	189	2019-04-10	2021-12-30	995	33.1667	0	0	1	51	159.8	61.8	24.2011	132	92	1	1	1	30	0	0	0	0	0	0	0	5.2	124	43.8	24.95	9.80315	6.00953	319	2.28	1.32	189.9	20	16	54	4.32	2.05	0.82	2.61
0	239	2018-07-18	2021-12-30	1261	42.0333	0	0	1	27	172.1	92.5	31.2306	153	116	1	0	1	36	0	0	0	0	0	0	0	4.21	117	47.8	16.29	6.32339	11.341	452	2.1	1.48	163.03	22	15	34.5	4.52	3.04	0.9	2.45
0	257	2018-05-27	2021-12-30	1313	43.7667	0	0	1	58	168	58	20.5499	160	87	1	0	1	60	0	0	0	0	0	0	0	4.73	139	25.4	26.47	6.87102	8.82296	488	2.21	1.36	225.75	20	18	40	5.11	1.8	1.01	2.5
1	427	2018-11-28	2021-12-30	1128	37.6	3	0	1	76	160	62	24.2188	191	75	0	0	3	26	1	1	2	0	2	0	0	4.58	125	31.4	13.32	4.79853	12.6389	310.2	2.18	1.6	248.22	12	15	104	4.91	1.56	1.05	3.05
1	455	2019-03-01	2021-12-30	1035	34.5	3	0	2	53	155	40.1	16.6909	213	106	0	0	3	48	1	1	1	0	0	0	0	4.11	142.2	31.8	3.38	8.04292	7.49269	449	2.5	1.38	313.33	12	30	347	4.41	1.68	0.9	2.53
1	489	2018-02-26	2021-12-30	1403	46.7667	3	0	1	28	180	93.6	28.8889	177	116	0	0	3	48	1	1	1	0	0	0	0	2.94	85.6	36.5	66.68	7.77109	8.87409	404	1.6	1.59	173.5	11	12	56	5.38	2.84	0.8	3.23
1	4	2019-02-12	2020-12-10	667	22.2333	4	1	2	41	160	61.3	23.9453	188	100	0	0	3	30	1	1	3	0	0	0	0	3.77	100	41	16.8	9.6267	6.41483	457	2.09	1.44	502.76	7	3	32.58	6.07	2.59	1.07	3.44
1	56	2018-05-14	2018-12-28	228	7.6	4	1	2	57	155	65	27.0552	160	96	0	0	3	35	1	1	2	0	1	0	0	3.45	103	31	34.36	9.02715	6.46197	617	1.58	1.57	304.76	22	14	109	5.26	1.51	1.11	2.55
0	520	2019-01-29	2021-12-31	1067	35.5667	0	0	1	62	170	63	21.7993	115	67	0	0	2	48	1	1	1	0	0	0	1	3.55	109	39.2	19.2	7.86181	7.45117	231.9	2.19	1.39	130.42	20	35	117	4.32	1.54	1.09	2.63
0	527	2018-05-30	2021-12-31	1311	43.7	0	0	1	59	173	67	22.3863	115	59	0	0	2	15	1	1	1	0	0	0	0	5.18	116	42.3	9.81	7.74734	7.65505	245.4	2.6	1.52	274.1	12.3	11.5	62.3	7.57	3	1.21	5.61
0	359	2018-02-05	2021-12-31	1425	47.5	0	0	1	53	178	70	22.0932	194	94	0	0	3	15	1	1	1	1	2	0	0	4.1	109	48.1	19.7	12.6411	4.44656	396.5	2.3	1.16	177.4	8	12	37.8	4.71	1.37	0.99	2.98
0	220	2018-10-09	2021-12-31	1179	39.3	0	0	1	55	171.7	57.7	19.572	126	82	1	0	2	60	0	0	0	0	0	0	0	4.66	145.4	49.6	24.92	6.93097	8.82963	348.3	2.26	1.06	267.8	17	23	44.3	4.51	0.91	1.22	2.67
0	66	2018-08-23	2019-09-17	390	13	0	1	1	56	179	56	17.4776	133	88	1	0	3	45	1	1	0	2	0	0	0	3.16	99.2	30.1	17.98	10.1787	5.64615	417	2.13	1.21	403.21	14.1	11.2	142.2	2.96	1.04	0.59	1.76
1	89	2018-04-20	2018-07-19	90	3	4	1	1	83	168.5	60	21.1325	168	86	0	0	3	120	1	1	2	0	2	0	0	2.73	72	29	7.67	10.0939	5.26328	651.7	2.36	1.38	246.47	29.8	30	31.3	2.84	2.11	0.69	1.55
1	111	2019-02-12	2021-12-31	1053	35.1	4	0	2	58	160	70	27.3438	178	80	0	0	3	41	1	1	1	0	0	0	0	4.24	98	38.3	34.2	10.4521	5.43719	574	1.96	1.48	648.96	10	9	62	5.54	2.15	1.56	3.31
1	153	2018-06-14	2021-12-31	1296	43.2	6	0	1	50	168	78	27.6361	166	80	0	0	3	32	1	1	2	0	0	0	0	4.29	128.3	39.9	30.24	13.6083	4.1325	531	2	1.44	277.99	20	13	123	3.53	0.72	0.83	1.59
1	41	2018-01-22	2018-08-30	220	7.33333	8	1	2	63	155	56	23.3091	190	80	0	0	3	48	1	1	1	0	0	0	0	3.67	79.8	24	25.9	9.70136	5.82696	581	1.97	1.59	257.31	10	15	31.8	5.83	1.34	1.22	3.47
1	363	2018-11-16	2021-12-31	1141	38.0333	9	0	2	54	170	60	20.7612	206	107	0	0	3	6	1	1	1	0	0	0	0	4.41	116.2	34.3	22.09	12.4318	4.51589	245.8	2.05	1.44	495.83	22.3	16	94.1	5.72	1.37	1.29	3.9
0	401	2018-03-08	2021-12-31	1394	46.4667	0	0	2	54	150	49	21.7778	206	103	0	0	3	6	1	1	1	0	1	0	0	3.13	94	28	8.45	5.12092	12.5675	223.7	2.04	1.2	190.08	14.4	19.5	42.5	7.03	1.61	1.37	4.92
1	30	2018-07-16	2020-07-16	731	24.3667	13	1	2	85	158	60	24.0346	223	111	0	0	3	12	1	1	2	0	2	0	1	4.94	121	38.2	16.22	11.8009	4.37372	307	1.29	1.34	341.68	19	17	36.7	2.85	0.58	0.87	0.78
1	126	2019-02-13	2021-12-31	1052	35.0667	15	0	2	66	155	43	17.898	163	72	0	0	3	72	1	1	1	1	0	0	0	4.38	108	40.8	18.2	8.03149	7.17812	512	2.37	1.33	674.2	14	10	58	2.98	0.9	0.81	1.88
1	92	2018-08-06	2019-11-07	458	15.2667	16	1	1	65	162	62.7	23.8912	175	95	0	0	3	72	1	1	1	0	0	0	0	3.58	105	40.5	34.24	12.9072	4.16476	466	2.3	1.38	622	11	14	163	3.45	2.26	0.98	1.69
1	32	2018-07-10	2019-05-18	312	10.4	17	1	1	81	172	72	24.3375	161	84	0	0	3	24	1	1	0	0	1	0	0	3.5	119	37.2	17.85	11.3122	4.63763	597	2.33	1.37	306.63	17	30	137	3.46	2.03	0.55	1.48
1	344	2018-02-15	2021-12-31	1415	47.1667	1	0	1	48	175	70	22.8571	170	101	0	0	3	36	1	1	0	0	1	1	1	2.12	69	25.3	25.87	6.67406	9.48146	548	2.12	1.5	250.8	21	20	165	5.26	1.63	1.07	2.82
0	202	2019-02-11	2021-12-31	1054	35.1333	0	0	1	33	178	78	24.6181	120	75	1	1	4	12	0	0	0	0	0	1	0	4.84	122.9	36.1	28.02	7.99317	8.30839	502.4	2.18	1.41	247.55	26	24	76	3.97	1.66	0.62	2.57
1	104	2018-03-15	2021-12-31	1387	46.2333	1	0	2	74	158	47	18.8271	165	84	0	0	3	26	1	1	1	0	1	0	0	2.75	94	35.3	23.7	5.74648	10.3207	380	2.26	1.2	222.82	11	17	78	6.61	1.29	1.3	4.61
1	101	2019-01-16	2021-12-31	1080	36	2	0	1	77	172	70	23.6614	186	72	0	0	3	13	1	1	1	0	1	0	0	3.42	88	31.5	30.71	8.12199	6.8676	457	1.91	1.25	230.67	15	13	52	4.22	0.91	0.99	2.37
1	148	2018-08-21	2021-12-31	1228	40.9333	2	0	1	35	170	53	18.3391	170	93	0	0	3	60	1	1	1	0	0	0	0	3.45	97	44.1	24.24	7.47721	8.8669	494	2.07	1.71	197.71	34	19	76	4.72	4.13	0.91	1.66
1	517	2018-12-05	2021-12-31	1122	37.4	4	0	1	77	165	59	21.6713	181	97	0	0	3	72	1	1	1	1	0	0	0	3.87	113.7	43	31.57	5.83697	10.0548	606	2.19	1.52	497.03	18	30	136	4.47	2.22	1.33	2.23
1	45	2019-09-28	2020-02-19	144	4.8	7	1	2	76	155	45	18.7305	233	86	0	0	3	24	1	1	1	1	0	0	0	1.8	58.6	31.8	29.25	10.0204	5.40366	624.3	1.81	1.58	369.12	28	34	82	5.38	1.08	1.54	3.15
1	291	2018-01-08	2021-12-31	1453	48.4333	7	0	2	68	161	58	22.3757	170	72	0	0	3	24	1	1	1	0	0	0	0	5.11	109	39.1	15.37	7.26228	8.01374	361	2.11	1.4	231.1	29	15	225	3.11	0.54	1.07	1.49
1	463	2018-12-26	2021-12-31	1101	36.7	24	0	1	38	173	90	30.0712	171	107	0	0	3	48	1	0	1	3	1	1	0	3.35	100.1	45.1	28.96	6.13086	10.9652	444	2.2	1.32	466.28	18	8	212.4	5.86	2.52	1	3.13
1	523	2019-01-24	2021-12-31	1072	35.7333	10	0	1	80	168	49	17.3611	213	87	0	0	3	12	1	1	1	0	0	0	0	3.17	100	41.4	28.2	8.55184	6.42079	368	2.17	1.41	182.56	26	24	32	4.06	0.9	1.36	1.8
1	350	2019-04-06	2021-12-31	1000	33.3333	10	0	1	40	178	100	31.5617	168	97	0	0	3	6	1	1	2	1	2	1	1	3.21	92	26.9	26.17	8.75546	7.19292	478	1.76	1.3	518.6	15	13	80	6.11	1.62	0.92	3.9
1	357	2018-10-18	2021-12-31	1170	39	10	0	1	66	173	72	24.0569	198	89	0	0	3	10	1	1	3	1	1	0	0	2.31	65.7	26.8	46.84	12.4613	4.32382	466	2.18	1.49	158.07	18	38	184	2.63	0.9	0.92	1.36
1	544	2018-06-16	2021-12-31	1294	43.1333	14	0	1	58	159	60	23.7332	165	72	0	0	3	6	1	1	2	0	1	0	0	4.87	138	37.4	17.59	6.22158	9.89409	436	1.99	1.51	198.98	22	12	110	4.56	1.09	0.93	2.61
1	2	2018-03-19	2019-02-16	334	11.1333	15	1	2	89	149	49	22.0711	198	98	0	0	3	36	1	1	1	1	2	0	0	3.77	107	38	14.8	9.33032	5.68233	543	2.16	1.58	323.53	5	6	31.2	4.05	1.08	1.1	2.18
1	134	2019-02-20	2021-12-31	1045	34.8333	18	0	2	79	152	46	19.91	194	92	0	0	3	36	1	1	1	0	0	0	0	4.24	76.2	36.6	27.1	9.87534	5.45232	444	1.88	1.39	582.6	7	11	135	4.02	1.54	1.08	2.04
1	170	2019-02-14	2021-12-31	1051	35.0333	18	0	1	62	162	59	22.4813	165	76	0	0	3	84	1	1	1	3	0	1	0	3.67	113	41.4	10.6	5.99534	10.1873	377	2.06	1.37	418.97	10	6	40	5.07	0.65	1.96	2.13
1	81	2018-11-26	2019-04-05	130	4.33333	22	1	1	74	170	72.5	25.0865	174	69	0	0	3	12	1	1	1	0	0	0	0	3.55	106.2	38.7	20.94	7.33032	7.79305	465	1.97	1.31	309.37	11	16	78	5.69	2.42	1.1	3
1	396	2018-07-16	2021-12-31	1264	42.1333	1	0	2	60	160	46.2	18.0469	115	69	0	0	2	12	1	0	1	0	0	0	0	3.4	103	46.1	27.91	12.14	4.54318	521.7	2.09	1.51	392.37	8	13	46	4.2	0.8	0.74	2.68
1	500	2018-02-22	2021-12-31	1408	46.9333	1	0	1	46	162	53.4	20.3475	159	92	0	0	2	120	1	0	1	0	0	0	0	4.51	140.1	38.5	21.95	13.3934	4.28097	451.6	1.55	1.57	557.1	19	16	470	3.01	0.8	0.91	1.72
1	503	2018-05-18	2021-12-31	1323	44.1	1	0	2	60	157	47.7	19.3517	152	90	0	0	2	480	1	0	1	0	0	0	0	2.86	93	38.2	15.31	6.4942	9.35177	377.1	2.24	1.34	153.55	10	11	118	4.23	2.52	0.7	2.75
0	13	2019-01-18	2021-02-18	762	25.4	0	1	1	27	176	52	16.7872	149	97	1	0	1	50	1	0	1	0	0	0	0	3.81	156	43.2	20.17	9.72738	6.89921	435	2.34	1.06	633.02	14	70	35.4	2.79	1.5	0.82	1.61
1	422	2018-12-20	2021-12-31	1107	36.9	2	0	1	53	155.5	58.3	24.1106	161	99	0	0	2	40	1	0	3	1	1	0	0	3.22	93	33.4	23.52	8.21248	7.31444	505	2.01	1.44	252.76	9	10	65	5.5	0.94	1.27	3.37
1	382	2018-11-27	2021-12-31	1130	37.6667	5	0	2	52	150	41	18.2222	157	79	0	0	2	96	1	0	1	0	1	0	0	3.27	101.5	42.6	42.05	7.96339	7.60846	208.3	1.6	1.33	330.07	14	20	87	6.24	0.66	2.07	3.47
0	132	2019-02-13	2021-12-31	1052	35.0667	0	0	1	34	172	58.7	19.8418	121	68	1	0	1	132	1	0	1	0	0	0	0	2.92	97	40.1	29.8	10.287	6.17222	489	2.13	1.13	433.2	12	11	41	2.65	0.5	1.08	1.03
1	547	2018-10-13	2021-12-31	1175	39.1667	12	0	2	61	152	58.5	25.3203	115	62	0	0	2	120	1	0	1	0	2	0	0	4.12	110.3	42.3	11.48	5.63336	10.9826	315	2.68	1.48	428.57	16	16	360	4.54	3.28	0.97	2.05
1	367	2018-12-16	2021-12-31	1111	37.0333	1	0	2	63	158	59	23.634	122	96	0	0	2	6	1	0	0	3	0	0	0	2.55	80	35.4	28.45	7.25097	8.15361	337	1.98	1.51	492.22	55	48	33.7	3.4	1.2	0.89	1.99
0	166	2018-06-28	2021-12-31	1282	42.7333	0	0	1	54	172	71.1	24.0333	151	92	1	0	1	108	1	0	1	0	0	0	0	3.38	102	40.8	21.68	7.68286	7.86944	545.3	2.02	1.08	326.09	9	4	85	3.09	0.68	1.26	1.53
0	184	2019-04-19	2021-12-31	987	32.9	0	0	1	75	160.9	61.8	23.8713	175	77	1	0	1	120	0	0	1	0	2	0	0	3.75	119.8	38	12.16	7.72618	7.31415	502	1.95	1.08	136.73	14	18	94	2.56	0.73	0.63	1.29
1	228	2019-01-15	2021-12-31	1081	36.0333	7	0	2	63	151	60.1	26.3585	136	74	0	0	2	72	1	0	1	3	1	0	0	2.69	78	35.9	27.69	9.6491	5.86339	480	1.76	1.37	404.78	15	18	72	4.86	1.28	0.8	2.97
1	103	2018-03-05	2021-12-31	1397	46.5667	4	0	1	53	175	72	23.5102	115	89	0	0	2	36	1	0	1	0	0	0	0	3.54	109	36.5	35.21	10.6603	5.413	460.4	2.26	1.52	125.89	20	12	73	4.6	1.64	1.17	2.87
1	138	2018-03-16	2021-12-31	1386	46.2	4	0	1	70	170	50	17.301	105	63	0	0	2	180	1	0	1	2	0	0	0	3.81	106	42.6	44.4	17.0245	2.98056	627	1.95	1.27	218.06	12	17	66	5.06	1.27	1.03	3.65
1	91	2018-12-14	2020-04-10	483	16.1	15	1	2	59	162	57.5	21.9098	104	66	0	0	2	300	1	0	1	0	0	0	0	3.23	90	28.4	11.91	9.75452	5.86795	602.3	2.31	1.57	808.55	7	17	136	3.84	3.53	0.58	2.41
1	75	2018-01-29	2018-09-18	232	7.73333	23	1	2	66	156	52.6	21.6141	173	64	0	0	2	46	1	1	2	0	1	0	0	2.7	80	43.2	16.5	10.7059	5.15183	629	2.23	1.4	738	7	18	454	4.93	2.07	0.91	2.59
1	430	2018-11-14	2021-12-31	1143	38.1	2	0	1	45	175	53	17.3061	90	54	0	0	2	24	1	1	1	1	1	0	0	3.89	112	40.1	16.8	8.94097	6.85508	304.9	2.43	1.43	144	22	22	107	3.92	1.82	0.62	2.49
1	418	2018-11-13	2021-12-31	1144	38.1333	3	0	1	76	172	70	23.6614	129	75	0	0	2	36	1	1	1	0	0	0	0	2.21	65	33.3	39.45	7.74982	7.26884	426.4	1.41	1.4	433.3	9	16	141	3.92	2.16	0.72	2.28
1	433	2018-01-24	2021-12-31	1437	47.9	3	0	1	33	162	75	28.578	110	62	0	0	2	24	1	1	1	1	0	1	0	3.1	94.8	38.8	32.67	13.5744	4.50917	388	2.27	1.44	388.2	37	23	31.9	3.56	2.78	0.76	1.3
1	479	2019-01-19	2021-12-31	1077	35.9	5	0	1	67	172	68	22.9854	124	58	0	0	2	60	1	1	1	0	0	0	0	1.07	35	20.3	12.33	6.64012	8.9131	339	2.15	1.54	288.17	25	5	79	3.37	1.4	0.45	1.55
1	62	2018-01-13	2018-04-26	103	3.43333	6	1	1	70	159.5	64	25.157	114	57	0	0	2	36	1	1	2	1	2	0	1	2.8	86	28	8.16	11.5973	4.64185	638	2.52	1.47	274.32	32	36	30.1	3.67	1.8	0.99	2.89
1	480	2019-01-13	2021-12-31	1083	36.1	16	0	1	82	162	56.5	21.5287	162	76	1	1	4	6	1	0	2	1	0	0	0	2.75	80	27.4	31.34	7.23966	7.74273	479	1.87	1.57	207.96	11	20	52	4.16	0.74	1.38	1.54
1	16	2018-06-20	2020-09-06	809	26.9667	8	1	1	80	162	59	22.4813	89	55	0	0	2	36	1	1	3	0	2	0	0	3.49	100	39	20.2	9.13235	5.95214	425	1.09	1.49	352.4	10	10	29.4	3.56	2.59	0.59	2.15
1	61	2018-03-29	2018-10-10	195	6.5	13	1	2	78	155	58	24.1415	119	71	0	0	2	24	1	1	1	0	0	0	0	3.45	104	32	24.71	11.595	4.54201	640	2.28	1.46	642.65	19	24	37.3	6.4	2.56	1.27	3.35
1	28	2018-10-06	2020-09-07	702	23.4	5	1	1	42	157.4	70.3	28.3757	130	70	0	0	2	36	1	1	0	2	0	0	0	3.39	105.8	38.1	30.22	9.95362	6.14219	677.3	2.01	1.39	409.4	11	4	59	1.81	1.54	0.49	1.17
1	265	2018-05-04	2021-12-31	1337	44.5667	8	0	1	76	168	56	19.8413	115	58	0	0	2	120	1	0	2	0	1	0	0	3.17	94	31.3	26.41	9.11744	6.0258	635	2.15	1.51	140.45	18	10	72	5.19	2.58	0.69	2.62
1	168	2018-06-15	2021-12-31	1295	43.1667	8	0	2	81	148	44.5	20.3159	139	80	0	0	2	11	1	0	1	0	0	0	0	4.55	118	37.8	31.81	10.7328	4.92774	473.5	2.2	1.6	545.63	6	10	118	5.28	0.72	1.3	3.23
1	475	2018-04-12	2021-12-31	1359	45.3	11	0	1	67	170	69	23.8754	127	61	1	1	4	24	0	0	3	0	0	0	0	4.13	130	31	27.99	5.18097	11.8683	407.4	2.09	1.33	370	15.8	23.3	67.9	4.4	3.06	0.47	3.24
1	425	2018-03-01	2021-12-31	1401	46.7	3	0	1	57	170	65	22.4913	163	95	1	0	3	6	1	1	3	0	0	0	0	3.165	95.7	20.7	25.41	11.312	4.98067	454	1.61	1.52	193	12	16	138	6.53	2.3	1.14	3.59
1	74	2018-02-14	2019-05-16	456	15.2	11	1	2	75	150	42.5	18.8889	101	56	0	0	2	48	1	1	2	0	1	0	1	2.77	82	22	33.92	9.09502	6.05921	830	2.22	1.33	315.75	3	18	35	3.25	1.12	0.97	2.34
1	94	2018-05-24	2019-06-27	399	13.3	11	1	2	81	154	49	20.6612	108	51	0	0	2	12	1	1	2	0	2	0	0	2.71	79	38.4	18.38	9.91176	5.40172	465	2.07	1.48	553	3	9	100	4.12	1.92	0.55	2.46
1	40	2018-02-04	2018-10-19	257	8.56667	12	1	1	62	172	62.5	21.1263	128	79	0	0	2	36	1	1	1	0	0	0	0	3.26	104.7	27	15.08	9.66968	5.86802	601	2.11	1.48	284.02	12	16	33.7	4.6	1.2	0.81	2.69
1	52	2018-12-19	2019-12-23	369	12.3	17	1	2	61	156	56.5	23.2166	87	46	0	0	2	60	1	1	0	0	2	0	0	3.1	65	41.2	18.64	10.6131	5.28771	632.1	2.23	1.39	263.16	16.9	16.4	85.3	3.03	1.37	0.54	2.24
1	58	2019-01-28	2019-04-23	85	2.83333	18	1	2	72	150	43.5	19.3333	99	49	0	0	2	34	1	1	3	0	2	0	0	3.58	117	43.4	26.49	9.62896	5.72037	585	2.05	1.29	278.96	5	16	250	5.7	4.22	1	2.36
1	14	2018-06-22	2021-08-10	1145	38.1667	19	1	2	74	149	50	22.5215	112	72	0	0	2	24	1	1	1	0	0	0	0	3.13	100	41	26.39	9.92195	5.49523	487.8	2.34	1.32	788.31	46	30	37.6	3.13	1.53	1.09	1.66
1	508	2018-09-29	2021-12-31	1189	39.6333	1	0	1	76	165	82.5	30.303	131	52	0	0	2	84	1	1	2	0	1	0	1	2.79	87	38.8	23.74	13.5178	3.8251	500	2.14	1.43	254	16	16	34.3	2.45	1.72	0.75	1.27
1	20	2018-06-20	2019-04-08	292	9.73333	8	1	2	71	160	58	22.6562	129	65	0	0	2	48	1	1	1	0	2	0	0	2.88	92	39.3	32.87	9.61878	5.74364	490.3	2.37	1.39	374.94	12	31	88	4.69	1.77	1.15	2.65
1	57	2018-10-07	2021-04-14	920	30.6667	4	1	1	59	172	67.8	22.9178	164	84	1	0	3	24	1	1	3	0	2	0	0	3.25	100	36.6	20.9	9.20249	6.276	460.5	1.99	1.38	554.32	9	12	95	5.15	2.68	0.91	3.45
1	157	2018-06-08	2021-12-31	1302	43.4	8	0	2	44	160	59	23.0469	135	76	0	0	2	12	1	1	1	0	0	0	0	3.55	99	38	19	10.6355	5.63655	477.9	2.09	1.36	198.13	8	12	34.4	5.26	1.71	0.94	3.29
1	165	2019-01-24	2021-12-31	1072	35.7333	10	0	1	85	164	59.9	22.271	134	62	0	0	2	40	1	1	1	0	0	0	0	3.68	111.5	37.5	18.37	8.51569	6.37334	493	2.17	1.33	167.82	20	21	53	3.96	1.33	0.82	2
1	287	2019-02-24	2021-12-31	1041	34.7	10	0	2	73	161	53	20.4467	136	56	0	0	2	12	1	1	3	0	0	0	0	4.02	112	37.1	15.85	6.83254	8.47522	244	2.33	1.29	205.16	22	19	97	4.18	2.24	1.01	1.67
1	60	2018-09-07	2019-09-14	372	12.4	1	1	1	58	163.5	66	24.6893	136	73	0	0	2	24	1	1	1	0	2	0	0	4.42	95.3	42.2	20.26	10.2059	5.58886	531	2.32	1.16	275.79	14	20	64	3.96	2.06	0.99	2.28
1	9	2019-02-12	2021-04-11	789	26.3	8	1	1	78	178	57	17.9902	175	90	1	1	3	60	1	1	1	0	1	1	0	2.07	66	36	26.5	10.3167	5.19744	535	2.12	1.44	326.07	13	12	71.2	3.07	0.61	0.91	1.49
1	100	2019-01-18	2021-12-31	1078	35.9333	2	0	2	47	153	72	30.7574	136	79	0	0	2	28	1	1	1	1	0	0	0	4.12	129	37	25.38	6.02475	10.7159	344	2.24	1.42	289.28	22	19	111	4.56	1.09	1.2	2.78
1	121	2018-03-21	2021-12-31	1381	46.0333	24	0	1	61	167	44.2	15.8485	140	76	0	0	2	120	1	0	1	1	2	0	1	4.55	117	42.8	31.9	14.7169	3.62604	603	2.3	1.4	540.81	9	7	41.7	4.27	1.32	1.08	2.77
1	90	2018-02-04	2018-04-29	84	2.8	7	1	2	77	158	58	35.2508	135	78	0	0	2	24	1	0	1	0	2	0	1	2.72	79	25	27.24	9.42081	5.78705	716.8	1.8	1.47	232.06	22.3	41	190.9	3.6	1.28	0.84	1.93
1	105	2018-06-14	2021-12-31	1296	43.2	10	0	1	86	168	64	22.6757	180	71	1	1	3	24	1	1	3	0	0	0	0	4.2	114	29.2	27.34	8.55637	6.32336	479	1.93	1.54	289.42	8	5	39	4.66	0.61	1.05	2.86
1	356	2018-11-29	2021-12-31	1128	37.6	18	0	1	50	160	51	19.9219	140	80	0	0	2	15	1	1	2	1	2	0	0	6.57	135.1	39.7	14.1	9.67173	6.12845	466	2.09	1.5	103.67	12	13	119	4.57	1.99	0.74	2.86
0	412	2019-01-11	2021-12-31	1085	36.1667	0	0	1	41	173	72	24.0569	188	107	1	1	3	12	0	1	1	0	1	0	0	2.91	93	22.8	20.67	6.47732	10.1337	263	2.03	1.28	260.87	62	59	70	8.1	1.85	1.69	3.35
1	384	2018-08-22	2021-12-31	1227	40.9	20	0	2	76	158	49	19.6283	135	74	0	0	2	24	1	1	1	0	0	0	0	3.91	122.9	40.6	22.39	6.9003	8.31102	316	2.29	1.68	251.46	12	15	90	5.9	6.24	1.15	2.92
1	410	2018-11-20	2021-12-31	1137	37.9	1	0	1	54	160	53	20.7031	182	102	0	0	1	24	1	0	1	1	0	0	0	2.85	91	32.9	15.95	11.9476	4.72773	348	2.24	1.41	258.91	39	28	78	4.04	0.4	1.56	1.13
1	467	2019-02-02	2021-12-31	1063	35.4333	1	0	2	62	152	42	18.1787	86	57	0	0	1	24	1	0	2	2	0	0	0	3.1	82	19.1	9.45	5.35056	11.6168	322	1.81	1.42	102.4	8	17	114	4.05	1.12	1.19	1.88
1	485	2018-07-29	2021-12-31	1251	41.7	2	0	2	63	158	70	28.0404	129	55	0	0	1	10	1	0	0	2	0	0	0	2.11	59	32.8	36.66	8.48397	6.80211	611	1.99	1.71	162.41	10	12	78	4.37	0.48	1.08	2.6
1	420	2018-11-20	2021-12-31	1137	37.9	3	0	2	53	157	52	21.0962	156	88	0	0	1	36	1	0	1	1	0	0	0	4.01	82	38.3	36.07	8.60818	6.92783	481.7	2.36	1.45	118.76	9	9.5	55.9	5.73	1.33	1.52	3.82
1	33	2018-06-24	2021-11-11	1236	41.2	4	1	1	69	169	52.7	18.4517	146	99	0	0	1	12	1	0	2	0	2	0	0	3.22	88.5	30.5	14.13	10.1063	5.45664	489	2.12	1.46	332.2	29	23	49	4.63	1.88	0.96	2.27
1	35	2018-05-23	2019-06-01	374	12.4667	4	1	2	77	148	43	19.6311	129	71	0	0	1	24	1	0	1	0	0	0	0	2.32	72	29.8	34.78	8.57579	6.44996	910.4	2.09	1.44	483.87	16	19	185	3.25	1.55	0.74	1.73
1	47	2018-09-10	2019-09-18	373	12.4333	4	1	2	65	158	49	19.6283	115	70	0	0	1	38	1	0	3	0	1	1	0	3.31	104.6	25	22.94	12.1606	4.4612	643	2.49	1.45	452.65	19	36	100	3.71	6.16	1.09	0.46
1	129	2019-02-13	2021-12-31	1052	35.0667	4	0	1	56	168	64	22.6757	152	82	0	1	1	36	1	0	1	1	1	1	1	3.14	104	43.8	24.2	16.1535	3.31354	654	2.02	1.44	408.11	22	17	92	4.95	2.82	0.88	2.86
0	465	2018-06-17	2021-12-31	1293	43.1	0	0	1	71	171	80	27.3588	157	86	0	0	3	24	1	1	1	0	0	0	0	4.303	120.8	33.1	12.77	6.62881	8.82614	411	2.24	1.36	170	13	11	73	5.28	2.44	0.67	3.59
1	514	2018-06-09	2021-12-31	1301	43.3667	5	0	1	29	166.4	57.2	20.6581	199	104	0	0	1	31	1	0	1	0	0	0	0	2.16	66.7	30.8	22.65	11.1286	5.82173	397	2.03	1.39	408.08	32	18	105	4.28	0.55	0.92	2.09
1	22	2018-10-30	2020-05-25	573	19.1	6	1	1	54	170	68	23.5294	102	69	0	0	1	74	1	0	0	0	0	0	0	3.76	115	34.6	22.45	11.1957	5.09603	634.1	1.16	1.39	664.31	25	15	1954	4.42	5.91	0.64	2.63
0	186	2019-04-16	2021-12-31	990	33	0	0	2	67	156	50	20.5457	194	87	0	0	3	62	1	1	1	0	0	0	0	2.2	119	31.8	27.72	7.14916	8.18483	558	1.87	0.98	137.55	18	21	101	4.95	1.83	1.35	2
1	118	2019-02-11	2021-12-31	1054	35.1333	6	0	2	57	155.6	62.8	25.9382	114	74	0	0	1	168	1	0	0	0	0	0	1	4.78	106	39.8	19.8	14.6942	3.68284	518	1.82	1.5	220.14	8	10	44	4.75	1.85	1.17	2.48
0	190	2019-04-10	2021-12-31	996	33.2	0	0	2	43	148.7	50.2	22.7029	156	82	0	0	3	30	1	1	1	0	0	0	0	2.46	103	34.8	32.34	8.3256	7.51206	391	1.58	1.15	268.1	18	19	73	5.22	3	0.84	2.86
1	400	2018-05-10	2021-12-31	1331	44.3667	7	0	1	71	170	61	21.1073	137	72	0	0	1	48	1	0	2	1	1	0	0	2.29	79.2	31.4	18.01	6.58356	8.89618	249	1.9	1.58	192.03	18	14	59	4.29	0.46	0.92	2.08
1	460	2019-02-04	2021-12-31	1061	35.3667	7	0	2	54	155	40	16.6493	172	103	0	0	1	24	1	0	1	0	1	0	0	4.46	98.4	40.6	3.54	6.46146	9.60982	124	2.34	1.43	298.78	13	17	180	4.3	0.36	1.85	2.12
1	340	2019-02-20	2021-12-31	1045	34.8333	9	0	1	60	166	68	24.677	152	87	0	0	1	36	1	0	0	0	0	0	0	4.96	128.5	48.9	28.96	16.425	3.20521	956	2.42	1.52	497.58	6	11	41.8	4.65	1.76	0.83	3.08
1	546	2019-04-20	2021-12-31	986	32.8667	9	0	2	55	153	43	18.369	139	79	0	0	1	84	1	0	1	0	0	0	0	3.99	120	34.5	12.18	9.22264	6.35004	410	2.96	1.55	311.8	33	29	116	5.36	2.85	0.98	3.39
1	80	2018-06-12	2019-07-06	389	12.9667	10	1	1	89	177	74	23.6203	171	82	0	0	1	36	1	0	3	0	2	0	0	3.88	109	30.7	17.95	10.2262	5.11181	559	2.34	1.6	348	3	6	77	3.12	1.82	0.56	2.46
1	29	2018-07-18	2020-07-16	729	24.3	13	1	1	69	168	51	18.0697	166	102	0	0	1	23	1	0	1	0	0	0	0	3.08	75	28.4	18.27	10.8416	5.03185	357	2.17	1.29	447	12	33	125	2.92	0.93	0.74	0.75
1	54	2018-12-21	2019-10-21	304	10.1333	13	1	1	82	166	68.9	25.0036	160	81	0	0	1	24	1	0	3	1	2	0	0	3.07	77	30	38.91	9.95023	5.36426	567.4	2.25	1.37	327.22	11	26	31.9	5.73	1.34	1.12	3.38
1	164	2018-06-05	2021-12-31	1305	43.5	15	0	1	56	156	46	18.902	141	69	0	0	1	168	1	0	2	0	2	0	0	4.11	123	42.8	30.32	10.1955	5.63545	699.9	2.38	1.55	324	19	22	37.2	3.91	0.96	0.78	2.44
1	468	2018-05-02	2021-12-31	1339	44.6333	15	0	2	76	150	40.5	18	166	74	0	0	1	48	1	0	1	0	0	0	0	2.77	87	38.8	23.91	10.8968	4.90528	503.7	2.47	1.42	363.56	8	17	98	6.05	0.9	1.78	3.59
1	510	2018-11-02	2021-12-31	1155	38.5	15	0	2	70	160	71	27.7344	126	74	0	0	1	24	1	0	0	2	0	0	0	3.82	126	41.2	21.04	10.1808	5.39485	387	2.42	1.5	199.5	7	14	87	4.23	3.12	0.94	0.86
1	434	2018-01-24	2021-12-31	1437	47.9	16	0	1	60	162	59.2	22.5575	154	88	0	0	1	72	1	0	1	0	0	0	0	5.25	102	41.2	18.22	11.5834	4.796	354	2.07	1.47	338.71	8	17	31.3	3.75	1.76	0.52	2
1	23	2019-01-23	2021-07-22	911	30.3667	17	1	1	67	160.5	65.8	25.5432	106	69	0	0	1	120	1	0	0	0	1	0	0	3.44	107	35.8	31.42	9.08371	6.20846	461	2.43	1.39	873.15	14	13	210	3.52	1.65	0.73	1.83
1	156	2019-02-20	2021-12-31	1045	34.8333	24	0	1	53	170	57	19.7232	105	64	0	0	1	24	1	0	2	0	1	0	0	3.03	93	32.9	25.01	9.58802	6.11744	293.8	2.53	1.36	374.62	10	12	575	5.63	1.8	1.18	3.56
1	162	2018-08-07	2021-12-31	1242	41.4	24	0	2	53	150	38.2	16.9778	168	75	0	0	1	240	1	0	1	0	2	0	0	3.82	110	36.1	32.64	12.8504	4.3631	601	2.48	1.59	105.6	11	17	89.8	3.34	2.41	0.8	1.98
1	108	2019-02-15	2021-12-31	1050	35	1	0	2	48	160	52	20.3125	142	90	0	0	1	144	1	0	0	0	0	0	0	3.86	125	38.4	34.41	11.2102	5.21158	224	2.2	1.25	422.07	17	15	66	4.8	1.06	1.28	2.44
1	149	2019-01-19	2021-12-31	1077	35.9	1	0	2	62	174	70	23.1206	99	67	0	0	1	48	1	0	0	0	0	1	0	3.4	103	36.5	36	12.0495	4.55218	491.4	1.9	1.26	101.09	20	23	66	4.74	1.32	1.1	2.99
1	274	2018-04-12	2021-12-31	1359	45.3	1	0	2	25	150	40.8	18.1333	126	98	0	0	1	60	1	0	0	1	0	0	0	3.11	100.7	38.2	31.64	8.83464	7.83121	377	2.3	1.42	405.91	14	8	84	4.93	1.05	0.81	2.76
1	353	2018-06-25	2021-12-31	1285	42.8333	1	0	1	48	157	58.6	23.7738	129	84	0	0	1	12	1	0	0	0	0	0	0	4.01	116	46.8	20.27	10.9726	5.342	535	1.97	1.57	253.69	5	8	38.5	5.71	1.64	0.96	2.97
1	253	2019-01-15	2021-12-31	1081	36.0333	2	0	1	65	164	65.5	24.3531	131	67	0	0	1	72	1	0	2	1	0	0	1	4.7	118	33.7	22.46	10.5767	5.24073	326	2.02	1.53	140.57	11	10	33.7	4.33	2.09	0.91	2.14
1	284	2018-02-26	2021-12-31	1404	46.8	1	0	1	50	173	69.7	23.2884	109	69	1	0	2	24	0	0	0	0	0	0	0	4.09	129	39.3	25.43	7.095	8.7624	459.5	2.25	1.3	112.2	37	21	74	4.77	1.03	0.78	3.21
1	19	2020-01-25	2021-12-22	697	23.2333	3	1	2	34	146	44.3	20.7825	118	68	0	0	1	80	1	0	0	1	0	0	0	2.92	94	38.5	49.14	10.3213	6.14858	642.9	1.93	1.37	625.1	41	24	65.5	5.46	0.83	1.48	3.46
1	250	2018-06-23	2021-12-31	1287	42.9	3	0	2	67	150	58	25.7778	205	103	0	0	1	360	1	0	0	0	0	0	0	3.11	91.8	28.9	17.55	7.78263	7.42096	538	1.95	1.41	202.42	22	39	138	6.1	1.78	0.9	3.37
1	296	2018-04-13	2021-12-31	1358	45.2667	3	0	2	70	146	50.3	23.5973	140	78	0	0	1	15	1	0	0	0	0	0	1	4.03	108	41.2	23.5	8.08475	7.039	521.8	2.04	1.54	143.72	4	14	95	5.15	1.49	0.9	2.5
1	440	2018-03-25	2021-12-31	1377	45.9	10	0	1	47	167	67	24.0238	121	74	1	1	2	24	0	0	0	0	0	0	0	5.01	116	46.4	26.38	7.15382	8.78902	376	2.16	1.48	356	22	11	54	4.48	1.29	2.1	2.11
1	10	2018-03-19	2019-11-10	601	20.0333	3	1	2	83	154	58	24.4561	132	75	0	0	1	61	1	0	1	0	1	0	0	3.28	98	35.9	36.9	9.90724	5.37788	630	2.17	1.52	804.78	16	19	66.9	3.4	0.7	1.29	1.73
1	128	2018-03-24	2021-12-31	1378	45.9333	5	0	1	61	162	65.9	25.1105	170	92	0	0	1	60	1	0	0	0	0	0	0	3.16	90	43.7	22.9	13.8006	3.90525	625	2.14	1.39	541.02	10	16	48	5.96	0.83	1.28	4.07
1	21	2019-01-18	2021-06-16	880	29.3333	5	1	1	69	175	54.1	17.6653	116	61	0	0	1	68	1	0	1	2	1	0	0	2.71	84	30.9	21.99	8.14367	7.00068	375.9	1.41	1.62	313.68	4	18	132	3.05	0.75	1.02	1.67
1	43	2020-12-20	2021-08-09	232	7.73333	5	1	1	86	173	71	23.7228	158	76	0	0	1	18	1	0	1	1	0	0	0	2.15	68	21.4	17.3	8.13801	6.69995	551.8	2.05	1.56	263.22	14	27	35.6	2.38	0.93	0.81	1.25
0	476	2019-01-31	2021-12-31	1065	35.5	0	0	2	18	152	28.5	12.3355	157	101	0	0	4	60	1	0	1	0	0	0	0	3.27	111	41.3	10.15	5.67592	13.9487	257	2.67	1.3	441.2	13	21	156	5.74	1.5	1.68	2.2
1	115	2018-03-17	2021-12-31	1385	46.1667	5	0	1	47	157.5	54.5	21.9703	158	107	0	0	1	84	1	0	1	3	0	0	0	3.49	101	44.2	24.4	14.1739	3.99263	612	2.11	1.54	476.87	8	9	39	5.42	4.56	1.07	2.58
1	117	2019-02-11	2021-12-31	1054	35.1333	5	0	1	71	168	55	19.487	135	68	0	0	1	108	1	0	1	1	0	0	0	4.38	119	39	21.5	10.9047	4.96935	577	2.24	1.42	488.18	12	10	50	4.33	0.86	0.99	2.54
1	326	2018-03-09	2021-12-31	1393	46.4333	5	0	1	73	159	44	17.4044	136	58	0	0	1	36	1	0	1	0	1	0	0	2.13	69	30.5	29.45	9.63779	5.69834	596	1.94	1.39	209.82	11	9	90	3.54	0.71	0.98	1.65
1	53	2018-12-01	2019-11-04	338	11.2667	7	1	2	66	148	40.5	18.4898	175	99	0	0	1	24	1	0	1	1	0	0	0	5.6	128	36	22.94	10.6335	5.19233	658	1.25	1.35	246.78	41	32	46.2	3.71	0.77	1.56	1.66
0	185	2019-04-18	2021-12-31	988	32.9333	0	0	2	30	158	63	25.2363	134	81	0	0	4	132	1	0	1	0	1	0	0	2.63	102	32	19.56	10.2792	6.33663	424.8	1.92	1.14	242.06	22	34	165	5.25	4.08	0.65	3.34
1	107	2019-01-09	2021-12-31	1087	36.2333	6	0	1	40	168	68	24.093	162	90	0	0	1	40	1	1	1	0	0	0	0	2.73	88.9	35.5	22.89	9.84141	6.28502	401	1.98	1.52	139.67	15	10	107	2.75	1.16	0.73	1.55
1	435	2018-10-19	2021-12-31	1169	38.9667	8	0	1	65	168	62	21.9671	146	68	0	0	1	6	1	0	1	2	0	0	0	3.65	94	43.5	24.52	8.87989	6.41253	335	2.24	1.62	378.4	16	21	75	5.5	0.84	1.31	3.47
1	254	2018-06-02	2021-12-31	1308	43.6	11	0	2	72	160	55	21.4844	190	83	0	0	1	48	1	0	1	1	0	0	0	4.79	121	40.9	22.3	13.4612	3.88607	497	2	1.3	928.79	5	13	241	3.59	1.18	0.81	1.7
1	495	2018-08-04	2021-12-31	1245	41.5	14	0	1	58	164.5	71.6	26.4595	155	88	0	0	1	120	1	0	2	0	0	0	0	3.3	107.8	36.7	24.47	13.4499	4.06438	448	2.24	1.53	472.65	60	27	241	3.92	0.42	1.61	1.36
1	399	2018-06-17	2021-12-31	1293	43.1	18	0	2	52	152	68.5	29.6485	131	66	0	0	1	60	1	0	1	0	0	0	0	2.52	80	35.8	31.21	13.3707	4.1839	565	2.03	1.36	287.4	12	19	60	5.38	4.17	1.06	2.33
1	531	2018-11-17	2021-12-31	1140	38	18	0	2	79	155	55	22.8928	163	76	0	0	1	12	1	0	1	0	0	0	0	2.85	91	34.4	26.7	5.87543	9.92711	495.4	2.14	1.59	111.14	23	24	174	2.91	0.64	1.07	1.46
0	217	2018-10-13	2021-12-31	1175	39.1667	0	0	2	39	162	58.5	22.2908	130	90	0	0	1	12	1	0	2	1	1	0	0	4.94	132.4	43.3	21.82	9.07219	6.93948	374	1.84	1.23	194.3	9	11	46	3.3	0.58	0.79	1.81
0	294	2018-01-12	2021-12-31	1449	48.3	0	0	2	32	156	47	19.313	168	83	0	0	1	36	1	0	2	3	0	0	0	4.43	121	36.5	10.48	7.25662	9.34716	378	2.4	1.12	364.74	8	11	66.2	4.14	1.38	0.98	3.68
1	536	2018-04-18	2021-12-31	1353	45.1	19	0	2	62	148	43	19.6311	167	92	0	0	1	72	1	0	3	1	2	0	0	3.89	117	35.3	25.03	8.67062	6.65499	446.1	2.24	1.59	172.43	7	11	423	3.3	1.34	0.97	1.8
0	114	2018-03-23	2021-12-31	1379	45.9667	0	0	2	31	168	46.7	16.5462	110	60	0	1	2	60	1	0	2	1	1	0	0	3.47	111	40.5	17.4	8.42298	7.92099	393	2.4	1.28	168.4	11	16	43	3.69	1.32	1.5	1.73
0	298	2019-02-14	2021-12-31	1051	35.0333	0	0	1	32	168	65	23.03	145	86	0	0	3	36	1	0	2	1	0	0	0	6.33	120	47	29.5	9.8638	6.55904	518	2.35	1.22	220.03	9	4	62	4.1	0.98	1	2.34
1	8	2019-02-12	2021-08-27	927	30.9	20	1	2	57	155	53	22.0604	200	111	0	0	1	84	1	0	1	0	1	0	0	3.51	99	44	26.8	9.32353	6.22551	554	2.29	1.4	522.76	15	10	39.87	6	1.53	1.36	3.32
1	387	2018-12-19	2021-12-31	1108	36.9333	8	0	1	55	172	69	23.3234	124	73	1	1	2	6	1	0	0	3	1	0	0	2.1	53	35	23.6	9.3878	6.2213	393.3	2.15	1.61	536.63	25	24	91	4.72	1.22	0.67	3.31
0	541	2018-06-06	2021-12-31	1304	43.4667	0	0	2	60	159	64.7	25.5923	131	81	0	0	4	6	1	1	2	1	0	0	0	2.45	71.8	43.2	6.78	9.47716	6.04591	288.7	1.39	1.47	375.45	12	20	99	4.97	2.2	1	3.16
1	426	2018-10-08	2021-12-31	1180	39.3333	8	0	1	76	154.5	59.4	24.8845	131	62	1	1	2	12	0	1	1	0	2	0	0	2.21	69	37.7	19.78	6.61184	8.73083	459.3	2.14	1.4	194.94	13	15	61	3.46	1.19	0.66	2.33
1	70	2018-06-01	2019-06-14	378	12.6	22	1	1	79	170	60	20.7612	176	76	0	1	1	75	1	0	2	0	1	0	0	3.4	72	36.7	26.99	9.0871	6.00166	519.6	2.29	1.3	756.25	26	30	85	4.27	0.78	1.35	2.25
1	73	2018-04-04	2019-04-27	388	12.9333	24	1	2	82	158	50	20.0288	113	55	0	0	1	84	1	0	1	0	1	0	0	2.318	70.3	25.9	25.89	11.7104	4.44505	652	2.16	1.5	359.23	5	12	41	3.96	1.37	1.22	0.15
1	405	2018-10-13	2021-12-31	1175	39.1667	10	0	1	62	168	56	19.8413	144	87	0	0	1	12	1	1	1	0	1	0	0	4.32	115	45.7	18.36	7.92968	7.37762	458	2.22	1.29	138.94	36	48	34.6	3.58	1.19	0.66	2.02
0	222	2018-10-06	2021-12-31	1182	39.4	0	0	2	61	155	52.1	21.6857	126	72	0	0	4	12	1	0	2	1	1	1	1	2.55	89	29.4	20.39	6.17633	9.87616	484	1.82	1.08	100.69	12	14	34	3.42	1.03	0.68	1.76
0	381	2018-10-24	2021-12-31	1164	38.8	0	0	2	67	155	56	23.3091	196	90	0	0	1	24	1	0	2	3	0	0	0	2.07	61.2	28.8	10.02	9.62987	5.80392	469	1.88	1.06	558.39	14	19	236	4.42	3.88	1.68	3.44
1	44	2018-10-10	2019-10-21	376	12.5333	6	1	1	65	170	60.1	20.7958	144	60	0	0	1	36	1	1	2	0	0	0	0	3.05	80.2	23.3	24.36	10.3733	5.35949	579	2.31	1.35	286.99	6	8	66	4.46	2.33	0.96	2.03
1	345	2018-02-13	2021-12-31	1417	47.2333	7	0	2	61	155	55	22.8928	147	72	0	0	1	24	1	1	2	2	0	0	0	2.82	80.7	24.6	20.51	7.91385	7.41911	416.7	2.13	1.48	246.4	6.5	9.9	29.6	6.86	3.18	0.99	4.75
1	154	2018-10-22	2021-12-31	1166	38.8667	8	0	2	78	162	63	24.0055	144	62	0	0	1	17	1	1	2	1	0	0	0	3.74	114	43.8	29.14	9.99299	5.39224	587	1.73	1.45	464	9.1	11.4	39.7	6.06	1.09	1.02	4
0	457	2019-02-23	2021-12-31	1042	34.7333	0	0	2	37	150	25.5	11.3333	106	82	0	0	1	60	1	0	2	0	1	0	0	5.42	168	37.9	9.68	5.53155	12.4143	317	2.3	1.51	159.43	9	14	108	3.07	1.08	0.76	1.52
1	213	2019-02-12	2021-12-31	1053	35.1	8	0	1	78	156	51.3	21.0799	143	82	0	0	1	12	1	1	2	0	1	0	0	3.34	84	30.1	14.9	6.86869	8.31123	174	2.1	1.4	131.86	10	11	78	3.4	1.1	0.86	3.12
0	498	2018-04-04	2021-12-31	1367	45.5667	0	0	1	75	165	47	17.2635	143	59	0	0	3	6	1	1	3	2	2	0	0	3.43	109	35.6	21.37	7.8505	7.18065	255	2.46	1.55	344.36	38	13	92	2.36	1.52	0.8	0.58
1	159	2019-01-22	2021-12-31	1074	35.8	2	0	1	66	172	59	19.9432	141	75	0	0	1	41	1	1	1	0	0	0	0	3.52	108	37.6	22.42	7.06998	8.31605	378.4	2.32	1.62	110.66	7	6	64	3.7	1.57	0.99	2.07
1	174	2018-05-08	2021-12-31	1333	44.4333	2	0	1	52	158	60	24.0346	148	76	0	0	1	25	1	1	1	1	1	0	0	3.42	98	34.5	27.23	7.76001	7.83905	387	2.09	1.66	324.25	7	15	45	3.03	0.91	0.77	1.34
1	42	2018-07-06	2019-07-19	378	12.6	3	1	1	62	168	64.25	22.7643	140	77	0	0	1	16	1	1	1	0	0	0	1	2.32	76	24	23.94	9.80769	5.77284	556.4	2.07	1.6	260.2	19.7	24.8	78.5	5.76	1.26	0.89	3.44
1	526	2018-06-19	2021-12-31	1291	43.0333	9	0	1	69	167	69.5	24.9202	138	74	1	0	2	6	1	1	2	0	1	0	0	3.36	101.6	31.6	12.65	9.72829	5.70207	361	2.41	1.42	131.83	24	32	146	4.2	0.73	0.94	1.79
1	453	2018-03-24	2021-12-31	1378	45.9333	4	0	1	60	168	71.3	25.2622	145	75	0	0	1	25	1	1	3	1	2	0	0	2.67	78	33.4	28.75	11.8198	4.6855	575.4	1.67	1.45	482.07	23	30	90	5.3	1.38	0.91	3.38
1	161	2018-06-21	2021-12-31	1289	42.9667	7	0	1	66	165	63.5	23.3242	145	75	0	0	1	54	1	1	1	0	2	0	0	4.03	113.2	33	20.94	12.1886	4.43561	414.1	2.2	1.43	316.18	7	12	95	3.72	2.62	0.83	2.19
1	458	2018-04-01	2021-12-31	1370	45.6667	2	0	1	19	170	55	19.0311	153	106	0	0	1	12	1	0	1	1	1	0	0	3.393	103.1	41	11.43	8.21248	9.00788	532	2.73	1.42	364.8	17	10	45.1	3.98	0.88	0.74	1.12
1	341	2019-02-20	2021-12-31	1045	34.8333	7	0	2	67	155	50	20.8117	152	82	0	0	1	12	1	1	2	2	2	0	0	4.16	121.9	46.7	29.54	8.28036	6.90862	564	2.14	1.33	144.91	32	24	210.6	5.12	2.46	1.4	3.24
1	87	2018-11-29	2021-02-14	808	26.9333	2	1	1	82	163	65	24.4646	138	74	1	0	2	12	1	1	3	0	1	0	0	3.76	119	35.7	26.43	9.8405	5.43334	512.8	2.07	1.5	385.72	14	20	58	3.31	0.98	0.99	1.77
1	31	2018-07-13	2019-07-19	371	12.3667	12	1	2	79	150	52	23.1111	146	55	0	0	1	36	1	1	0	0	0	0	0	2.38	71	29.8	26.6	9.67308	5.5841	559.1	2.25	1.42	330.56	10	16	77	6.54	1.45	1.07	4.24
1	499	2018-03-31	2021-12-31	1371	45.7	3	0	1	53	156	52	21.3675	142	70	0	0	1	48	1	1	1	1	2	0	0	4.56	122	46.7	13.33	7.86181	7.69222	497	2.8	1.36	392.4	17	8	56	3.71	2.68	0.87	1.4
1	533	2019-02-27	2021-12-31	1038	34.6	3	0	1	75	172	62	20.9573	143	52	0	0	1	6	1	1	1	0	0	0	0	2.29	62.9	35.8	4.73	6.44782	9.01183	512.4	2.03	1.58	147.06	8	9	123	4.7	2.65	0.83	2.96
1	84	2018-10-30	2020-10-07	708	23.6	4	1	1	74	169	68	23.8087	159	87	0	0	1	48	1	1	1	0	0	0	0	2.4	61.6	22	22.7	10.4977	5.1489	340	2.05	1.6	559.96	5	8	33.2	4.17	2.81	0.62	2.3
1	364	2018-11-15	2021-12-31	1142	38.0667	8	0	1	61	168	70.8	25.085	132	80	1	1	2	24	1	1	1	0	0	0	0	4.73	104.7	38.4	24.88	4.98066	12.6597	428.5	2.04	1.49	274.93	24.4	21.5	73.6	4.96	2.64	0.96	3.38
1	494	2019-01-09	2021-12-31	1087	36.2333	7	0	1	58	165	73.6	27.034	153	84	0	0	1	24	1	1	1	1	0	0	0	2.73	85	29.7	26.76	12.7373	4.32792	504	1.96	1.37	498.86	12	18	122	5.18	3.59	0.98	1.92
1	180	2018-03-13	2021-12-31	1389	46.3	16	0	1	60	150	54	24	158	85	0	0	1	60	1	1	1	1	0	0	0	1.78	55	24.2	16.24	6.75779	8.9321	341	2.52	1.58	345.26	7	13	32.1	5.23	0.67	1.73	2.19
1	521	2018-06-15	2021-12-31	1295	43.1667	24	0	1	84	160	56.2	21.9531	150	69	0	0	1	52	1	1	2	3	2	0	1	2.75	83	38.1	12.48	8.8222	6.13322	346	2.66	1.4	342.5	14	22	221.4	5.24	3.1	1.2	2.24
1	179	2018-12-04	2021-12-31	1123	37.4333	21	0	1	55	159	57.8	22.863	140	80	1	0	2	24	1	1	2	1	0	0	0	3.62	94	30.1	20.74	6.15371	10.1287	318	2.2	1.43	322.61	12	18	37.3	4.95	1.06	0.86	2.62
1	464	2018-09-07	2021-12-31	1211	40.3667	5	0	1	61	170	61	21.1073	157	88	0	0	1	48	1	0	0	1	0	0	0	2.91	95.2	36.9	24.43	4.62637	13.7849	499	2.41	1.52	973.51	13	7	81	4.89	2.58	0.83	2.48
1	370	2019-02-08	2021-12-31	1057	35.2333	23	0	1	66	156	82	33.6949	160	85	0	0	1	40	1	0	1	0	0	0	0	2.68	70	31.2	37.8	7.66137	7.57977	526.7	2.03	1.48	816.23	12	12	117	4.1	0.76	0.89	2.69
1	7	2018-03-16	2020-08-21	889	29.6333	7	1	1	79	169	49	17.1563	156	86	0	0	1	12	1	1	1	0	0	0	0	3.15	97	31	31.6	8.38009	6.5897	512	2.18	1.48	378.56	16	25	34.1	3.24	0.7	1.47	1.37
1	442	2018-05-27	2021-12-31	1314	43.8	12	0	1	56	169	52	18.2066	152	96	0	0	1	36	1	0	3	0	1	0	0	4.17	117	48.9	30.4	9.174	6.36558	465	2.01	1.3	366	12	15	41.1	4.27	1.93	1.07	2.23
0	333	2018-01-04	2021-12-31	1457	48.5667	0	0	1	27	168	65	23.03	161	132	0	0	1	24	0	0	0	0	0	0	0	5.17	148.5	29.6	20.21	8.85061	7.69376	474	2.23	1.23	109.55	23	25	145	6.92	1.38	1.72	3.54
0	355	2018-12-09	2021-12-31	1118	37.2667	0	0	1	34	169	59.8	20.9376	121	62	0	0	1	60	0	0	0	0	0	0	0	4.91	156.8	38.7	2.87	8.81446	7.37678	409	2.53	1.28	144.8	12	13	91	5.9	2.27	1.12	4.02
0	368	2018-11-11	2021-12-31	1146	38.2	0	0	2	31	158.5	50.3	20.0221	115	74	0	0	1	6	0	0	0	0	0	0	0	3.9	122.1	48.8	4.17	7.6708	8.8239	411.9	2.49	1.21	476.8	14.2	17.3	107.4	4.52	0.52	1.59	2.71
1	403	2018-05-11	2021-12-31	1330	44.3333	3	0	1	60	180	75	23.1481	156	78	1	1	1	12	0	0	1	0	0	0	1	3.615	113.6	43.4	5.75	7.09726	8.44092	442	2.13	1.65	178.6	12	28	38.7	4.31	1.08	1.12	2.46
0	394	2018-07-04	2021-12-31	1276	42.5333	0	0	2	54	161	63.3	24.4204	123	75	0	0	1	12	0	0	0	0	1	0	0	4.74	142	45.9	4.05	6.67872	9.24999	430	2.52	0.99	266.8	19	21	74	5.76	0.79	1.98	2.75
0	439	2018-04-15	2021-12-31	1356	45.2	0	0	1	49	163	60	22.5827	128	84	0	0	1	6	0	0	0	0	0	0	0	5.27	176	49.5	6.54	6.91627	9.06131	388	2.57	1.5	366.4	10	22	49.9	5.3	1.32	1.34	3.37
0	481	2018-06-26	2021-12-31	1284	42.8	0	0	1	43	165.5	59.3	21.65	96	69	0	0	1	9	0	0	0	0	0	0	0	5.27	159	49.9	3.34	7.02034	9.1458	352.5	2.31	1.41	196.2	17	17	38	6.12	1.23	1.33	3.54
0	506	2018-01-26	2021-12-31	1435	47.8333	0	0	2	64	152	65.8	28.4799	125	72	0	0	1	24	0	0	0	0	0	0	1	4.55	135	46.9	5.16	6.59953	9.06025	346	2.38	1.39	266.4	23	19	42.5	4.86	1.47	1.34	2.64
0	512	2018-06-01	2021-12-31	1309	43.6333	0	0	2	68	161	90	34.7209	144	87	0	0	1	120	0	0	0	0	0	0	1	5.17	138	45.8	5.23	4.91627	12.5709	490	2.44	1.38	279.4	19	23	40.6	5.23	1.81	1.5	3.26
0	518	2018-07-04	2021-12-31	1276	42.5333	0	0	2	46	155.5	62.2	25.7235	166	100	0	0	1	18	0	0	0	0	1	0	0	4.63	131	43.4	2.82	6.61085	9.66933	413	2.31	1.45	112.3	35	22	88	6.55	2.24	1.41	4.1
0	522	2018-03-09	2021-12-31	1393	46.4333	0	0	2	41	158.5	55.2	21.9726	106	73	0	0	1	12	0	0	0	0	0	0	0	4.39	127	43.8	5.46	6.67193	9.79336	372	2.39	1.61	279.4	18	17	201.6	5.12	2.8	1.4	2.6
1	167	2018-03-16	2021-12-31	1386	46.2	4	0	2	58	150	53	23.5556	155	93	1	0	1	88	1	0	1	0	0	1	0	2.77	71	40	24.9	13.6422	3.99834	625	2	1.38	219.27	20	9	96	2.86	1.12	0.86	1.7
0	477	2019-01-21	2021-12-31	1075	35.8333	0	0	2	63	156	61	25.0657	108	48	0	0	1	52	0	1	0	0	1	0	0	4.17	125	28.4	6.63	8.70134	6.60639	352	2.07	1.37	272	16	13	39	5.81	1.77	1.6	3.26
0	51	2018-04-26	2021-12-10	1324	44.1333	0	1	2	31	157	52.8	21.4207	130	90	0	0	1	18	0	0	0	0	0	0	0	3.96	130	42.6	13.84	10.6222	6.06061	457	2.23	1.39	256.87	16	20	67	5.04	1.34	0.81	3.11
0	171	2018-08-04	2021-12-31	1245	41.5	0	0	2	49	158	62	24.8358	118	70	0	0	1	18	0	0	0	0	0	0	0	4.18	128.6	39.6	13.53	8.67872	6.97309	378.2	1.92	1.21	186.89	39	32	58	5.68	1.04	1.39	3
0	194	2019-03-11	2021-12-31	1026	34.2	0	0	2	22	157	47.9	19.4328	103	65	0	0	1	36	0	0	0	0	0	0	0	4.88	131	36.9	22.79	7.49773	9.71253	372	2.21	1.33	196.78	20	21	45	9.22	0.79	2.36	4.35
0	214	2019-01-27	2021-12-31	1069	35.6333	0	0	2	54	158	57.8	23.1533	115	70	0	0	1	24	0	0	0	0	0	0	0	4.27	131	37.9	17.75	6.06332	10.3416	384	2.34	1.14	209.07	48	36	51	6.69	2.59	1.48	3.28
0	251	2018-06-14	2021-12-31	1296	43.2	0	0	2	52	164	45.5	16.917	110	69	0	0	1	60	0	0	0	0	0	0	0	3.1	99	35.5	22.67	6.96371	8.88231	437.6	2.02	1.16	216.9	7	12	50	4.79	1.62	1.09	2.83
0	273	2018-05-09	2021-12-31	1332	44.4	0	0	2	52	156.5	64.1	26.1715	101	65	0	0	1	10	0	0	0	0	0	0	0	3.76	112	33.3	25.17	6.89817	8.97977	523.5	2.26	1.2	167.2	18	23	244.2	4.69	1.7	1.11	1.83
0	12	2018-06-28	2019-06-07	344	11.4667	0	1	1	42	178	90.7	28.6264	152	90	1	0	3	45	1	1	1	1	0	0	0	3.53	104	44.8	25.17	8.80656	7.07435	479	2.31	1.15	344.06	23	15	87	5.09	6.99	0.76	1.77
0	317	2018-08-20	2021-12-31	1229	40.9667	0	0	2	52	162	66.7	25.4153	130	90	0	0	1	48	0	0	0	0	0	0	0	4.62	143	49.9	28.51	5.59499	11.4342	504	2.63	1.28	188.4	22	26	49.4	6.26	2.11	1.41	3.65
0	371	2018-10-31	2021-12-31	1157	38.5667	0	0	2	49	156	52.7	21.6552	112	62	0	0	2	12	0	0	0	0	0	0	0	4.85	103	40.1	4.85	6.61085	9.54611	281	2.21	1.17	189.8	13	15	54	4.32	0.54	1.11	2.89
0	372	2018-11-04	2021-12-31	1153	38.4333	0	0	1	59	171	78.9	26.9827	136	81	0	0	2	24	0	0	0	0	0	0	0	5.17	166	49.9	5.43	7.91627	7.46685	300	2.43	1.01	108.4	22	20	114	6.13	4.71	1.21	3.08
0	246	2018-06-23	2021-12-31	1287	42.9	0	0	1	53	170	70	24.2215	165	94	0	0	2	36	0	0	0	0	0	0	0	4.47	132	32	33.1	9.41155	6.25	405	1.8	0.99	192.43	32	17	142	4.51	3.87	1	2.14
0	102	2018-06-14	2021-12-31	1296	43.2	0	0	1	50	168	60	21.2585	133	74	1	0	3	48	1	1	1	0	0	0	0	3.18	96.8	36.9	14.85	7.75084	7.91249	486	2.34	1.02	351.48	16	15	50	3.73	2.25	0.56	2.39
0	332	2018-03-27	2021-12-31	1375	45.8333	0	0	1	54	165.5	55.6	20.2992	147	106	0	0	2	12	0	0	0	2	0	0	0	3.18	103.1	38.3	21.06	6.73971	9.15345	447	2.05	1.16	114.6	15	21	112	3.27	0.61	1.26	1.64
0	390	2018-09-06	2021-12-31	1212	40.4	0	0	2	55	161	62	23.9188	117	69	0	0	2	12	0	1	0	0	0	0	0	4.51	130	44.3	7.08	6.56899	9.39346	247	2.41	1	108	79	48	42.7	4.34	0.76	1.26	2.52
0	227	2018-09-05	2021-12-31	1213	40.4333	0	0	2	55	153	54	23.0681	130	74	0	0	3	12	0	1	0	0	0	0	0	3.65	107	42.3	25.24	7.09726	8.59133	338.5	2.21	1.09	216.89	12	11	59	3.12	0.68	0.88	1.68
0	429	2018-07-10	2021-12-31	1270	42.3333	0	0	2	68	157	51	20.6905	160	81	0	0	3	6	0	0	0	0	0	0	0	4.92	144	43.5	5.44	5.54297	10.9455	321	2.24	1.25	323.1	67	45	224	4.88	1.11	0.9	3.12
0	376	2018-11-03	2021-12-31	1154	38.4667	0	0	2	22	165.5	30.5	11.1353	115	84	0	0	4	6	0	0	0	0	0	0	0	4.4	121	45.6	3.85	5.66401	13.4244	211	2.19	1.3	189.6	8	14.4	44.6	4.12	3.88	1.12	3.2
0	377	2018-06-22	2021-12-31	1288	42.9333	0	0	1	39	165.7	64.3	23.4189	137	80	0	0	4	24	0	0	0	0	0	0	0	5.01	150	40	2.97	7.05654	9.27368	296.7	2.38	1.33	109.5	14	18	46.4	5.75	0.57	1.23	3.63
0	423	2018-03-06	2021-12-31	1396	46.5333	0	0	1	66	153.5	50.8	21.5599	122	75	0	0	4	36	0	0	0	0	0	0	1	4.93	133	40.8	5.73	8.89025	6.38409	462.8	2.35	1.16	266.2	28.4	23.9	45.5	7.94	1.45	1.85	5.28
0	448	2019-01-08	2021-12-31	1088	36.2667	0	0	2	43	165.5	57.6	21.0294	119	83	0	0	4	120	0	0	0	0	0	0	0	4.92	145	49.6	4.3	6.64478	9.74487	301	2.63	1.57	102	18	13	48.5	7.57	1.12	1.69	5.39
0	466	2018-07-09	2021-12-31	1271	42.3667	0	0	2	60	170	60	20.7612	140	71	0	0	4	120	0	0	0	0	0	0	0	5.25	121	43.9	5.36	6.78053	8.89755	352	2.31	1.45	386.4	19	30	42.6	3.26	0.57	1.1	1.81
0	37	2018-04-27	2019-05-30	398	13.2667	0	1	1	23	172	85	28.7317	98	59	0	0	4	10	0	0	0	0	0	0	0	4.16	104	31.2	19.41	10.3439	6.63952	528	2.12	1.23	287.89	18	20	88.1	3.88	0.7	1.19	2.66
0	330	2018-04-13	2021-12-31	1358	45.2667	0	0	2	27	162	50.9	19.3949	109	71	0	0	4	36	0	0	0	0	0	0	0	4.25	132	42.2	24.64	10.5317	6.29484	210	2.27	1.21	109.3	8	10	86	4.36	1.37	1.55	2.2
0	346	2018-06-22	2021-12-31	1288	42.9333	0	0	1	73	169	70	24.5089	160	76	0	0	1	120	0	0	1	0	0	0	0	3.35	118.4	34.3	6.29	7.33481	7.80907	454	2.11	1.21	198.8	13	12	69	4.18	0.82	0.58	2.55
0	374	2018-10-23	2021-12-31	1165	38.8333	0	0	2	42	165	62.8	23.067	131	88	0	0	1	24	0	0	1	0	0	0	0	4.37	120	45.2	4.61	6.54297	9.96756	468	2.32	1	204.6	11	10	118	2.95	1.18	0.83	1.77
0	378	2018-10-19	2021-12-31	1169	38.9667	0	0	2	49	167	82	29.4023	179	123	0	0	1	84	0	0	1	0	0	0	0	4.63	141	35.7	3.63	10.7274	5.46027	393.3	2.2	1.14	199.4	7.7	11.3	80.4	5.97	1.55	1.12	4.33
0	383	2018-02-22	2021-12-31	1408	46.9333	0	0	1	82	165.5	66.4	24.2422	184	78	0	0	1	24	0	0	1	0	0	0	0	2.33	78	29.8	9.98	7.57689	7.34643	547.8	2.29	1.08	440.6	34	44	25.9	3.89	0.58	1.45	2.02
0	409	2018-05-18	2021-12-31	1323	44.1	0	0	2	42	151	45.5	19.9553	132	84	0	0	1	26	0	0	1	0	0	0	0	3.96	101	35.5	15.81	5.08475	13.3339	403.3	2.26	1.12	271.66	17	22	65	4.44	1.56	1.12	2.65
0	416	2018-11-20	2021-12-31	1137	37.9	0	0	1	60	158	61	24.4352	125	85	0	0	1	12	0	0	1	1	0	0	1	3.88	125	38.6	6.26	6.83709	8.81266	369	2.41	1.22	199.2	28	18	102	4.05	1.29	1.35	1.97
0	419	2018-12-09	2021-12-31	1118	37.2667	0	0	2	53	157	51	20.6905	123	75	0	0	1	25	0	0	1	1	0	0	0	4.36	128	35.6	11.57	7.30088	8.37819	493	2.26	1.21	110.3	21	19	98	6.02	2.9	1.17	3.35
0	431	2018-07-05	2021-12-31	1275	42.5	0	0	2	35	157	44	17.8506	150	97	0	0	1	60	0	0	1	0	0	0	0	4.27	93	39.5	15.41	4.75784	14.9395	243	2.19	1.26	166	18	16	122	4.02	1.8	0.8	2.32
0	488	2018-07-12	2021-12-31	1268	42.2667	0	0	1	56	159	88	34.8087	129	93	0	0	1	60	0	0	1	0	0	0	1	4.95	151	48.88	5.95	5.14251	12.4147	419	2.29	1.54	258.9	18	16	41.4	4.63	3.52	0.83	2.25
0	511	2018-07-29	2021-12-31	1251	41.7	0	0	2	65	150	55	24.4444	123	84	0	0	1	60	0	0	1	0	0	0	0	3.9	90	36.9	7.18	4.96152	12.5531	404	2.32	1.39	232.6	22	24	911	5.1	6.07	0.96	1.45
0	513	2018-04-26	2021-12-31	1345	44.8333	0	0	1	64	158.5	50.2	19.9823	166	110	0	0	1	6	0	0	1	0	0	0	0	4.76	153	49.1	4.79	4.80202	13.0766	402.9	1.78	1.47	268.2	18	22	13.9	13.48	2.13	1.84	8.76
0	542	2018-10-23	2021-12-31	1165	38.8333	0	0	2	54	152.6	76.3	32.7654	119	64	0	0	1	18	0	0	1	0	0	0	0	4.17	131	37.8	8	6.70134	9.21396	444	2.09	1.42	266.2	39	27	70	4.86	1.78	1.25	1.9
0	545	2019-05-09	2021-12-31	967	32.2333	0	0	2	68	160	80.5	31.4453	143	77	0	0	1	48	0	0	1	0	0	0	0	4.39	135	46.7	4.11	6.73528	8.74161	331	2.33	1.56	272.4	20	18	60	5.52	0.99	1.65	3.29
0	491	2018-04-13	2021-12-31	1358	45.2667	0	0	2	60	158	80	32.0461	158	88	0	0	2	48	0	1	1	0	0	0	1	5.27	152.3	49.1	5.54	6.72057	8.98921	481.2	2.44	1.45	278.6	37.2	35.4	43.9	5.47	2.92	1.21	3.7
0	497	2018-11-10	2021-12-31	1147	38.2333	0	0	1	55	170	58	20.0692	145	78	0	0	2	60	0	0	1	1	0	0	0	4.23	121	35.5	22	4.38646	14.9699	318	2	1.46	373.66	10	18	120	5.15	10.28	0.92	1.44
0	534	2018-11-18	2021-12-31	1139	37.9667	0	0	1	61	169.5	71	24.7126	120	70	0	0	2	9	0	0	1	2	0	0	0	3.9	127	45.8	7.11	4.65831	13.6759	350	2.45	1.39	364.2	27	26	345	6.49	1.79	1.3	3.94
1	85	2019-01-13	2021-03-16	793	26.4333	17	1	2	70	152	100	43.2825	154	67	0	0	4	240	0	1	2	0	1	0	0	5.38	124	36.6	19.42	12.8507	4.12342	554	2.18	1.39	316.76	11	13	42	5.8	1.05	1.46	2.41
1	449	2019-02-10	2021-12-31	1055	35.1667	1	0	1	63	176	85	27.4406	102	88	0	0	4	6	0	0	0	0	0	0	0	4.53	136	48.8	3.72	6.96152	8.54607	369	2.56	1.48	248.2	20	19	188	4.32	0.56	1.75	2.18
1	469	2018-08-07	2021-12-31	1242	41.4	3	0	2	60	165	57.7	21.1938	146	77	0	0	4	6	0	0	0	0	0	0	0	3.41	108	44.5	3.05	5.52035	11.2803	408.5	2.02	1.33	278	8	14	30.8	4.45	0.86	1.13	2.64
1	79	2020-12-03	2021-11-02	334	11.1333	4	1	1	82	169.5	56.8	19.7701	161	78	0	0	4	60	0	0	1	0	0	0	0	4.47	133.3	31	7.33	9.97285	5.35022	694	2.09	1.56	242.18	18	21	38.1	4.08	0.7	1.09	2.63
1	535	2018-06-27	2021-12-31	1283	42.7667	7	0	2	51	154.4	50	20.9737	157	92	0	0	4	15	0	0	1	0	0	0	0	4.38	126	38.3	7.08	4.47055	14.8716	458.6	2.33	1.52	291.2	17.2	19.6	42.5	5.8	3.25	0.95	3.79
1	93	2018-04-14	2018-11-11	211	7.03333	1	1	1	69	170	71	24.5675	154	85	0	0	4	48	0	0	1	0	0	0	0	3.6	113	37	18.34	11.2104	4.84132	530	2.24	1.18	696.89	5	15	35.7	4.04	0.66	1.93	1.68
1	277	2018-03-28	2021-12-31	1374	45.8	4	0	1	50	174	63	20.8086	161	68	1	0	1	75	1	0	1	1	0	0	0	3	93.6	37.4	28.4	11.3086	5.1167	386.4	2.19	1.3	267.87	8	7	456	3.31	0.84	0.94	1.99
1	302	2018-11-09	2021-12-31	1148	38.2667	2	0	2	68	151	58.4	25.6129	153	86	0	0	4	12	0	0	1	0	0	0	0	4.76	109	49.7	25.34	5.72283	10.5495	333.3	2.04	1.4	198.2	20	20	44.4	6.9	2.54	1.11	4.52
1	441	2018-03-30	2021-12-31	1372	45.7333	8	0	2	40	153	55	23.4952	129	71	0	0	4	18	0	0	0	0	0	0	0	4.59	140	49.7	24.15	6.59953	9.96728	457	2.26	1.51	368	11	18	42.9	3.81	1.05	1.2	2.13
0	505	2018-03-21	2021-12-31	1381	46.0333	0	0	1	57	173	72	24.0569	116	82	0	0	2	30	0	1	1	0	0	0	0	4.27	140	42.1	2.84	5.24432	12.0934	241	2.37	1.32	346.2	46	31	574	5.01	1.17	1.42	3.14
1	88	2018-08-13	2018-11-19	98	3.26667	8	1	1	86	174	70	23.1206	180	55	0	0	3	22	0	1	3		2	0	0	2.77	85.2	36.2	12.03	11.957	4.29767	787	2.38	1.4	276.32	10	11	62	4.29	2.14	1.02	2.12
1	69	2018-01-06	2019-01-14	373	12.4333	15	1	2	78	162	61	23.2434	178	69	0	0	3	36	0	1	1	0	2	0	0	2.8	81	25	17.36	9.6629	5.60537	622	2.04	1.47	438.96	11.5	17.8	221	5.56	4.32	1.1	2.46
1	486	2018-12-20	2021-12-31	1107	36.9	2	0	2	58	160	72.5	28.3203	146	71	0	0	2	24	0	1	2	0	0	0	0	4.83	143	48.9	3.06	4.46945	14.4925	508	2.48	1.62	321.47	21	34	44.7	4.58	1.24	1.03	2.89
1	392	2018-07-13	2021-12-31	1267	42.2333	1	0	1	62	160	68.6	26.7969	118	78	0	0	2	240	0	0	0	0	0	0	0	4.29	135.6	49.1	5.93	7.62892	7.71427	542	2.34	1.39	256.4	16	14	96	5.72	0.9	1.3	3.71
1	537	2018-08-07	2021-12-31	1242	41.4	1	0	2	64	156	50	20.5457	115	69	0	0	2	360	0	0	1	0	0	0	0	4.75	140	47.7	5.41	5.7579	10.6051	435	2.25	1.32	290.4	16	26	85	5.73	1.4	1.56	3.64
1	135	2019-02-13	2021-12-31	1052	35.0667	5	0	1	51	160	55	21.4844	130	75	1	0	1	60	1	0	1	0	0	0	0	4.38	90	40	33.6	10.9726	5.27666	466	2	1.45	657.36	10	8	44	5.1	1.88	0.89	2.89
1	139	2018-03-22	2021-12-31	1380	46	5	0	1	47	170	75	25.9516	150	95	1	0	1	24	1	0	1	1	1	1	1	3.39	97	43.1	37.3	16.9227	3.25404	648	2.09	1.33	726.63	12	11	68	3.84	4.11	0.84	1.92
1	398	2018-06-08	2021-12-31	1302	43.4	2	0	2	72	144	35.7	17.2164	134	76	0	0	2	36	0	0	0	0	0	0	0	3.667	116.8	40.5	6.98	9.91627	5.52953	417	2.44	1.32	103.2	13	18	60	5.7	0.46	2.27	2.77
1	351	2018-08-22	2021-12-31	1227	40.9	5	0	1	62	169	65.8	23.0384	139	80	1	0	1	180	1	0	1	0	0	0	0	3.14	87.1	34.9	28.12	5.35621	11.6026	928.9	2	1.41	288.37	9	12	71	4.89	1.39	1.25	2.87
1	447	2018-09-26	2021-12-31	1192	39.7333	3	0	1	71	169	76.7	26.8548	158	88	0	0	2	72	0	0	0	0	0	0	0	4.37	140	48.3	7.5	7.09726	8.15734	467	2.34	1.43	442.6	27	18	168	4.33	2.64	1.28	2.66
1	507	2018-04-05	2021-12-31	1366	45.5333	7	0	1	66	162.5	64.5	24.426	104	60	0	0	2	60	0	0	1	0	1	0	0	2.64	75	27.6	19.89	5.36187	11.4423	422	2.04	1.4	258	18	25	69	3.59	0.93	0.64	2.33
1	3	2019-01-26	2020-01-12	351	11.7	7	1	1	59	162	73.8	28.1207	144	96	1	1	1	84	1	0	1	0	1	0	0	3.88	122	44.9	49.83	7.11086	8.45107	431.6	2.17	1.47	302.03	12	10	72	4.38	1.83	1.06	2.66
1	218	2018-10-13	2021-12-31	1175	39.1667	7	0	1	49	170	94	32.526	131	89	1	0	1	96	1	0	1	1	0	0	0	4.97	124	49.2	37.63	22.8388	2.28293	380	2.13	1.48	145.81	20	29	61	3.53	1.78	0.94	1.5
1	379	2018-06-06	2021-12-31	1304	43.4667	8	0	1	43	169.7	67.6	23.4738	186	104	1	0	1	24	1	0	0	0	0	0	0	2.75	73.6	43	17.38	10.6027	5.68314	364.9	2.24	1.4	279.03	7	21	39	3.7	0.95	0.88	2.24
0	160	2018-06-14	2021-12-31	1296	43.2	0	0	1	33	170	90	31.1419	133	84	1	0	4	48	1	0	1	1	2	0	0	4.15	119.6	44.8	16.68	10.4058	6.12801	398.5	2.18	1.15	411.31	16	12	37.8	3.19	6.54	0.56	1.63
1	233	2018-08-11	2021-12-31	1238	41.2667	2	0	1	66	169.3	76.2	26.5853	134	71	0	0	2	120	0	0	1	0	0	0	0	3.62	113.4	42.6	20.72	7.11522	8.25505	658	1.81	1.65	145.99	34	37	111	3.88	2.85	0.83	1.96
1	263	2018-05-06	2021-12-31	1335	44.5	3	0	1	62	169	78.9	27.6251	136	91	0	0	2	24	0	0	0	0	0	0	0	4.59	120.9	39.6	31.3	6.30653	9.60946	813.3	2.15	1.51	228.6	11	9	53	6.26	3.78	1.11	3.87
1	462	2018-12-04	2021-12-31	1123	37.4333	1	0	2	71	157	54.5	22.1104	126	67	0	0	2	9	0	0	0	0	0	0	0	4.47	134	42.5	5.66	7.69229	7.4336	432	2.34	1.48	277.2	16	23	39	7.25	2.57	1.11	4.9
1	369	2018-11-06	2021-12-31	1151	38.3667	8	0	1	39	168	61	21.6128	148	102	1	1	1	120	1	0	1	3	0	0	0	4.23	111.9	43.3	23.13	13.3481	4.44419	531	2.05	1.39	429	3	11	593	3.85	1.7	0.89	1.97
1	454	2018-10-12	2021-12-31	1176	39.2	5	0	2	93	156	63	25.8876	131	71	0	0	2	120	0	0	2	0	2	0	1	3.58	115	44.6	7.05	11.0339	4.64089	345.3	2.35	1.46	324.5	34	37	30	3.39	0.66	1.17	1.84
1	388	2018-07-15	2021-12-31	1265	42.1667	8	0	1	43	170	71	24.5675	130	82	1	1	1	66	1	0	1	0	0	0	0	2.91	91.9	38.1	15.55	9.42852	6.50745	468.2	2.17	1.59	252.21	4	9	72	4.78	2.67	0.65	2.93
1	307	2018-09-25	2021-12-31	1193	39.7667	11	0	2	63	148	40	18.2615	145	78	0	0	2	12	0	1	3	0	0	0	0	2.85	76	33.9	15.74	6.00443	10.1365	368	2.12	1.54	389.54	15	28	108	3.04	1.82	0.58	1.46
1	450	2018-01-06	2021-12-31	1455	48.5	3	0	2	66	160	60	23.4375	132	66	0	0	2	10	0	1	2	0	0	0	0	4.38	124	39.6	8.84	6.5123	9.14316	485.5	2.28	1.5	143.33	17	15	109.1	4.1	1.2	1.08	1.78
1	271	2018-04-24	2021-12-31	1347	44.9	11	0	1	56	158.5	52.5	20.8978	135	78	1	1	1	10	0	0	0	0	0	0	0	3.27	105.4	35.7	21.41	4.39683	14.8747	799.5	2.2	1.47	133.22	24	17	135	4.07	1.4	1.06	2.42
1	492	2018-07-09	2021-12-31	1271	42.3667	5	0	2	70	155	57	23.7253	129	77	0	0	2	6	0	1	1	0	0	0	0	4.6	135.4	49	4.81	6.82577	8.5575	514	2.36	1.33	269.2	33	24	39.4	3	1.5	1.09	1.35
1	97	2018-06-17	2018-10-10	115	3.83333	8	1	2	83	161	54	20.8325	120	64	0	0	2	66	0	1	2	0	2	0	0	2.97	86	27.1	7.93	11.086	4.72358	477	2.06	1.62	217.18	53	49	166	2.8	1.09	1.01	1.3
1	322	2018-12-25	2021-12-31	1102	36.7333	11	0	1	68	160	60	23.4375	167	86	1	1	1	12	1	0	2	1	2	0	0	4.08	127	37.3	32.61	10.0268	5.52294	541	2.23	1.38	372.87	24	25	92	3.64	1.96	0.85	1.44
1	516	2018-03-07	2021-12-31	1395	46.5	11	0	1	68	174	72	23.7812	124	67	1	1	1	48	1	0	2	0	0	0	0	2.5	59	33.2	25.19	6.29404	9.45254	459.9	2.18	1.47	267	44	19	44	2.48	2.03	0.42	1.56
1	323	2018-06-13	2021-12-31	1297	43.2333	11	0	1	61	168	65	23.03	104	78	1	1	1	18	0	0	2	1	2	0	0	4.34	131.4	36.2	25.09	10.9955	5.07611	399.9	2.25	1.33	146.6	18	18	128	4.64	1.25	0.84	2.9
1	34	2018-06-04	2020-03-27	662	22.0667	2	1	1	65	172	70	23.6614	130	61	0	0	2	24	0	1	2	0	0	0	0	4.82	140	40.6	29.66	11.8631	4.59056	584.7	2.29	1.37	464.9	20	23	87	5.73	1.17	0.79	3.43
1	223	2018-10-02	2021-12-31	1186	39.5333	2	0	2	60	160	53.5	20.8984	94	56	0	0	2	36	0	1	2	1	0	0	0	3.29	93	27.2	28.94	6.56668	9.23274	526.8	1.99	1.32	116.8	7	10	60	4.24	1.81	0.9	2.75
1	82	2020-05-25	2021-03-18	297	9.9	3	1	1	81	153.4	60.4	25.6677	129	53	0	0	2	18	0	1	1	0	0	0	0	4.65	143	38.6	29.74	11.0068	4.78646	568	2.11	1.44	258.24	44	28	88	3.61	2.65	0.91	1.86
1	67	2018-06-10	2019-07-11	396	13.2	24	1	2	75	156	55	22.8928	125	56	0	0	2	50	0	1	0	0	0	0	1	3.34	109	42.6	22.13	11.1199	4.80479	603	2.29	1.51	266.89	16	15	136	5.42	3.51	1.04	2.64
1	504	2019-04-23	2021-12-31	983	32.7667	1	0	2	67	158	70	28.0404	130	78	0	0	2	48	0	1	1	0	0	0	0	3.5	101	40.6	11.24	5.80991	10.3984	477	2.34	1.35	279.8	14	15	61	3.66	1.84	0.85	1.69
1	515	2018-07-04	2021-12-31	1276	42.5333	1	0	2	79	159	67	26.5021	110	80	0	0	2	6	0	1	1	0	0	0	1	2.84	85.8	38.2	14.03	6.28047	9.19204	310	2.26	1.39	144.17	16	15	53	4.63	4.66	0.97	1.89
1	445	2018-05-22	2021-12-31	1319	43.9667	2	0	2	63	157	58.3	23.6521	134	73	0	0	2	12	0	1	1	0	0	0	0	3.79	113	43.3	11.2	7.49318	7.85023	471	2.4	1.36	359	20	17	54	6.64	2.13	1.13	3.77
1	72	2018-09-16	2019-09-29	378	12.6	6	1	1	72	165	50	18.3655	134	77	0	0	2	96	0	1	3	0	1	0	1	3.48	97.1	30.1	18.06	11.3824	4.7161	477	1.89	1.49	454.12	5	14	34.1	3.61	1.32	0.87	1.61
1	443	2018-03-06	2021-12-31	1396	46.5333	4	0	1	80	169	76	26.6097	139	67	0	0	2	26	0	1	3	0	0	0	1	4.07	123	37.1	30.1	7.28617	7.72434	399.3	2.27	1.42	311	13.9	13.7	51.5	3.11	0.6	0.94	1.96
1	484	2018-05-13	2021-12-31	1328	44.2667	2	0	2	79	152	45	19.4771	140	69	0	0	2	24	0	0	0	0	1	0	0	4.33	123	40.8	13.72	5.26694	11.262	693	2.33	1.25	262	18	27	62	3.31	0.71	1.54	1.43
1	224	2018-11-08	2021-12-31	1149	38.3	11	0	2	77	156	60.5	24.8603	134	55	0	0	2	36	0	1	2	0	0	0	0	2.64	79.1	34	29.64	6.1628	9.4439	420	1.9	1.37	187.01	19	16	88	2.95	0.71	0.68	1.32
1	402	2018-06-08	2021-12-31	1302	43.4	1	0	2	45	136.5	57.6	30.9141	105	75	0	0	1	12	0	0	0	0	0	0	0	4.08	126	48.9	3.62	6.55429	9.80936	306	2.13	1.32	180.2	11	14	40.5	4.2	1.34	1.22	2.28
1	456	2018-05-07	2021-12-31	1334	44.4667	1	0	2	56	150	49	21.7778	113	74	0	0	1	6	0	0	1	0	0	0	0	5.04	136	48.8	6.4	6.67872	9.18195	366	2.32	1.36	378.4	40	32	40.5	5.11	1.6	1.3	2.86
1	360	2019-07-30	2021-12-31	885	29.5	2	0	1	88	169	70	24.5089	179	88	0	0	1	6	0	0	1	2	0	0	0	4.25	129.1	38.5	12.24	4.99942	11.7012	480	2.33	1.25	118.2	20	21	58	5.93	1.01	1.46	2.81
1	413	2018-02-02	2021-12-31	1428	47.6	2	0	1	71	174	69	22.7903	171	76	0	0	1	12	0	0	1	2	0	0	0	4.12	132	37.8	13.29	8.46587	6.6554	546	2.14	1.3	212.29	2	37	96	3.91	2.04	0.67	2.32
1	474	2018-11-10	2021-12-31	1147	38.2333	3	0	1	49	164.5	69.8	25.7943	133	94	0	0	1	24	0	0	0	0	0	0	0	4.1	130	33.7	7.81	5.38685	12.0905	429	2.24	1.27	284.6	69.9	22.5	39.5	5.72	1.27	1.64	3.45
1	50	2020-03-15	2020-11-30	260	8.66667	4	1	1	69	168	62	21.9671	153	70	0	0	1	36	0	0	1	0	0	0	0	4.43	126	38	17.94	12.8054	4.15235	759	2.41	1.57	275.17	19	14	40.3	5.1	3.27	1.1	3
1	393	2018-06-16	2021-12-31	1294	43.1333	5	0	2	80	156	40	16.4366	174	85	0	0	1	6	0	0	3	1	0	0	0	3.28	82	36.9	10.45	6.02593	9.61697	582.4	1.89	1.44	100.2	29	28	94	6.78	1.94	2.44	2.59
1	406	2018-04-18	2021-12-31	1353	45.1	5	0	1	44	167.5	68	24.237	113	72	0	0	1	18	0	0	0	0	0	0	0	4.43	152	47	4.79	7.233	8.79505	665	2.44	1.47	113.2	15	17	99	4.85	1.37	1.03	2.98
1	470	2018-05-13	2021-12-31	1328	44.2667	5	0	1	79	163	44	16.5607	141	73	0	0	1	6	0	0	2	0	0	0	0	4.52	145	38	19.04	12.1447	4.29448	567.7	2.44	1.62	276.92	2	22	73	3.83	1.32	1.03	2.21
1	471	2018-09-06	2021-12-31	1212	40.4	5	0	1	24	168.5	56	19.7237	187	134	0	0	1	36	0	0	1	0	0	0	0	4.55	94.2	30.1	17.32	8.68883	8.0495	560	2.13	1.56	295.41	8	14	56	8.35	1.59	1.55	5.28
1	483	2018-05-09	2021-12-31	1332	44.4	5	0	2	45	155	58.8	24.4745	117	60	0	0	1	12	0	0	2	0	1	0	0	3.64	112	40.3	7.86	4.81446	14.004	425	2.25	1.45	276.4	11	16	66	3.09	1.7	1.3	1
0	524	2018-11-23	2021-12-31	1134	37.8	0	0	2	52	157	48.5	19.6763	132	77	0	0	3	6	0	1	1	0	0	0	0	5.25	128	44.8	4.83	5.74659	11.0868	353	2.39	1.51	289.3	29	22	67	6.08	1.45	1.1	3.89
0	27	2019-01-18	2021-12-20	1067	35.5667	0	1	2	49	158	52	20.83	169	90	0	0	3	20	0	1	1	1	0	0	0	4.98	97	32.7	14.96	9.37557	6.37849	476	2.22	1.11	420.26	26	27	46	4.83	1.96	0.94	2.37
0	48	2018-04-09	2019-05-11	397	13.2333	0	1	2	46	155	46	19.1467	195	100	0	0	3	12	0	1	1	0	0	0	0	3.45	108.5	26.7	10.11	10.2511	5.82831	502	2.04	1.18	264.91	4	32	98	9.99	4.05	1.6	3.74
1	421	2018-11-13	2021-12-31	1144	38.1333	7	0	1	86	169	68	23.8087	132	78	0	0	1	12	0	0	1	0	0	0	0	3.14	100	38.9	15.67	5.2816	11.0341	469	2.07	1.35	186.4	8	14	34.8	3.17	1.13	0.83	1.91
1	289	2018-01-20	2021-12-31	1441	48.0333	10	0	1	57	173	87.4	29.2024	141	101	0	0	1	17	0	0	0	1	0	0	0	3.71	119.8	24.8	6.21	5.8484	10.6637	204	2.11	1.48	202.1	18	16	61	5.9	2.93	1.31	3.03
1	525	2018-08-15	2021-12-31	1234	41.1333	12	0	2	85	155	62	25.8065	142	60	0	0	1	6	0	0	2	0	1	0	1	3.21	98	41.6	11.85	6.67417	8.4428	319	2.19	1.36	290	19	28	73	4.18	2.48	0.85	2.6
1	532	2018-04-30	2021-12-31	1341	44.7	12	0	2	85	150.5	48.4	21.3684	158	66	0	0	1	96	0	0	2	1	1	0	1	3.85	122	34.6	2.92	4.76921	12.4427	354	2.16	1.45	358.6	10	15	67	2.93	1.33	0.61	1.31
1	432	2018-09-11	2021-12-31	1207	40.2333	2	0	1	54	162	62.7	23.8912	139	93	0	0	1	12	0	1	0	0	1	0	0	3.37	106.3	36.9	11.43	4.74204	13.7332	365	2.19	1.66	225.08	18	15	62	3.58	1.92	0.79	1.82
1	478	2018-09-05	2021-12-31	1213	40.4333	4	0	2	61	157.4	54.9	22.1596	169	93	0	0	1	6	0	0	1	1	0	0	0	3.76	113.7	41.5	25.84	6.25784	9.72785	499	2.3	1.47	358.93	13	15	61	7.09	3.97	1.28	3.18
1	502	2018-05-06	2021-12-31	1335	44.5	4	0	2	64	154	58.4	24.6247	120	73	0	0	1	22	0	0	1	0	0	0	0	4.25	111	40.9	25.19	6.01808	10.0778	406	2.27	1.46	264.4	19	24	81	4.5	1.58	1.25	2.42
1	241	2018-07-12	2021-12-31	1268	42.2667	4	0	2	53	160	54	21.0938	160	95	0	0	1	36	0	0	3	0	0	0	0	2.66	76.2	33.7	22.62	7.68082	7.90177	660	1.81	1.55	279.26	10	14	77	3.01	0.81	0.8	1.54
1	538	2018-02-19	2021-12-31	1411	47.0333	4	0	1	83	178	80	25.2493	165	78	0	0	1	20	0	0	3	0	0	0	0	3.58	104	31.8	25.05	4.8619	12.2283	346.5	2.09	1.3	367.21	9	12	56	2.71	1.28	0.7	1.54
1	327	2018-04-24	2021-12-31	1347	44.9	7	0	1	72	175	70	22.8571	135	70	0	0	1	48	0	0	1	0	0	0	0	4.03	120.2	37.4	25.86	11.0973	4.85619	414	2.05	1.52	198.6	9	21	81	3.25	0.76	1.02	1.6
0	408	2018-03-14	2021-12-31	1388	46.2667	0	0	2	39	160	59	23.0469	113	93	0	0	1	6	0	0	2	2	0	0	0	2.92	81	37.8	16.22	5.14694	13.3475	418	2.17	1.24	219	6	12	65	4.87	2.87	0.91	2.85
0	438	2018-10-19	2021-12-31	1169	38.9667	0	0	1	31	173	103	34.4148	121	71	0	0	1	10	0	0	2	2	0	0	0	4.67	134	29.8	4.06	6.55429	10.5803	296	2.09	1.42	268.4	25	18	210	5.26	1.93	1.26	3.38
1	451	2018-03-28	2021-12-31	1374	45.8	10	0	2	37	166	59	21.4109	173	118	0	0	1	36	0	0	1	0	0	0	0	2.72	80.3	36.6	23.51	6.82111	9.74763	482	2.25	1.48	377.16	4	11	88	4.57	2.22	1.2	2.68
1	528	2018-10-28	2021-12-31	1160	38.6667	11	0	1	71	172	67.5	22.8164	127	75	0	0	1	60	0	0	1	0	1	0	0	4.49	98	29.2	27.57	4.70132	13.121	401	2.14	1.45	364.2	12	13	42	3.9	2.23	1.08	2.2
1	36	2019-01-11	2020-02-28	413	13.7667	11	1	2	83	160	56	21.875	164	71	0	0	1	13	0	0	3	0	0	0	0	3.77	118	30.5	29.49	10.905	4.81417	651	2.19	1.47	298.17	76	27	99	5.17	1.85	1.74	1.75
1	65	2018-03-30	2018-06-26	88	2.93333	17	1	2	79	159	56	22.151	196	75	0	0	1	12	0	0	1	0	0	0	1	4.37	91	28	18.68	12.3756	4.20218	533	2.16	1.37	324.6	15.4	24	119	4.32	1.68	0.75	2.36
0	548	2019-02-14	2021-12-31	1051	35.0333	0	0	2	45	155	48.4	20.1457	99	54	0	0	1	96	0	0	2	1	1	0	0	4.08	128	43.1	6.86	6.61085	9.71257	306	2.39	1.47	270.6	12	17	47	3.98	0.64	1.12	1.96
0	411	2018-12-28	2021-12-31	1099	36.6333	0	0	2	50	162	53	20.1951	121	57	0	0	2	12	0	1	2	1	1	0	0	2.88	83	30.6	15.38	4.48035	14.8939	302	1.94	1.22	128.71	15	18	79	9.08	2.32	1.92	3.99
0	319	2018-08-29	2021-12-31	1220	40.6667	0	0	2	29	155	54.9	22.8512	107	72	0	0	4	13	0	0	2	3	1	0	0	4.04	127.9	39	26.39	6.4751	10.876	522	2.07	1.22	215.94	12	14	54	4.75	1.43	1.17	2.15
1	519	2018-06-06	2021-12-31	1304	43.4667	5	0	1	53	156.7	78.3	31.8877	141	94	0	0	1	36	0	1	2	0	1	0	1	5.58	165	49.8	6.05	6.40268	9.74862	368	2.41	1.41	185.2	18	17	42.5	4.8	1.57	0.91	2.46
0	487	2018-05-13	2021-12-31	1328	44.2667	0	0	1	51	172	70	23.6614	153	99	0	1	3	120	0	0	2	0	2	0	0	4.97	151	40.2	5.42	4.78053	13.7645	421	2.15	1.51	266.3	29	24	52	3.17	1.55	0.97	1.62
0	472	2018-06-01	2021-12-31	1309	43.6333	0	0	1	46	175.5	92.2	29.9348	149	100	0	0	4	48	0	1	2	0	0	0	0	5.33	170	43.3	7.26	7.54974	8.29544	469	2.45	1.44	288.6	29	17	71	4.04	2.2	0.96	2.35
0	540	2019-04-10	2021-12-31	996	33.2	0	0	2	44	150	55.5	24.6667	189	121	0	0	1	6	0	0	3	1	1	0	0	5.02	158.5	35.6	7.54	4.75788	14.2612	488.8	2	1.35	270.63	19	17	61	6.83	3.01	1.09	4.42
1	281	2018-03-13	2021-12-31	1389	46.3	8	0	1	51	175.5	78	25.3245	147	80	0	0	1	24	0	1	2	0	1	0	0	2.65	79	35.6	22.95	6.14018	10.3113	503.8	1.42	1.36	171.35	50	39	121	6.01	1.78	1.06	3.76
1	397	2018-06-24	2021-12-31	1286	42.8667	12	0	1	58	178	85	26.8274	168	79	1	0	1	72	1	1	2	0	2	0	0	2.723	85.8	25.8	10.34	9.72829	5.90668	371	1.91	1.41	188.2	1	10	73	6.26	3.59	0.91	2.81
1	414	2018-02-19	2021-12-31	1411	47.0333	4	0	1	52	172	61	20.6193	140	82	0	0	1	6	0	1	2	0	2	0	0	3.56	109	40.2	21.17	7.8891	7.69121	635	2.05	1.47	225.2	47	25	90	3.42	1.61	0.84	2.04
1	272	2018-04-17	2021-12-31	1354	45.1333	5	0	2	62	159.5	62.7	24.646	149	97	0	0	1	12	0	1	0	0	1	0	0	4.69	127	37.6	26.23	6.69003	8.97663	343	2.36	1.38	156.8	19	16	192.3	5.35	1.59	0.77	3.47
1	216	2018-10-13	2021-12-31	1175	39.1667	2	0	1	54	173	71	23.7228	154	69	1	1	1	12	1	1	1	0	0	0	0	4.47	121.7	38.7	31.55	12.7146	4.40017	486	1.85	1.64	316.26	15	12	79	3.99	1.15	0.68	2.31
1	482	2018-07-18	2021-12-31	1262	42.0667	5	0	2	68	158	52	20.83	145	75	0	0	1	24	0	0	1	0	0	0	0	3.84	120	41.9	5.36	7.04636	8.29779	435.5	2.33	1.42	289.4	13.9	30.9	62.9	5.11	1.06	1.58	2.9
1	362	2018-11-16	2021-12-31	1141	38.0333	11	0	2	67	155	58	24.1415	142	75	0	0	1	12	0	1	1	0	0	0	0	4.82	98.5	30.1	12.63	4.28978	14.7567	429	2.37	1.36	428.6	22	31	89	4.26	1.84	0.79	2.45
1	509	2018-08-10	2021-12-31	1239	41.3	2	0	2	81	158	65	26.0375	152	67	0	0	1	180	0	1	1	0	0	1	1	4.3	130.7	37.8	4.26	6.72397	8.453	417	2.05	1.66	261.2	12	16	77	4.05	1.44	0.9	2.35
1	444	2018-12-29	2021-12-31	1098	36.6	7	0	1	74	162	61	23.2434	154	75	0	0	1	24	0	1	2	1	0	0	0	2.68	81.8	38	23.46	5.63336	10.5602	453	2.09	1.47	329.04	18	21	86	4.81	1.2	0.84	2.52
1	496	2018-01-05	2021-12-31	1456	48.5333	16	0	1	71	166	56	20.3223	150	81	0	0	1	192	0	0	2	0	2	0	0	3.03	98	35.6	13.4	5.47499	11.0056	258	2.58	1.37	232.11	19	16	179.6	2.96	0.97	1.18	1.2

## Sheet: Validation group
Group	Number	Time	Dead	Month	VC Score	State	Gender	Age	Height	Dry Weight	BMI	SBP	DBP	Smoke	Drink	Primary disease（1chronic glomerulonephritis 2diabetic nephropathy3hypertensive nephropathy4others）	Duration of Kidney disease	Renal replace	DM	Complicaiton of CKD	PTH control	Anti PLT	Chest X-ray shows rib fracture	compression fracture of lumbar vertebra	RBC	HGB	ALB	BUN	SCr	eGFR	Ua	Ca	P	iPTH	ALT	AST	ALP	TC	TG	HDL-C	LDL-C
0	195	2021-03-08	2022-12-31	55.25	0	0	2	38	155.9	54.6	22.4647	125	79	0	0	1	23	0	0	1	0	0	0	0	4.54	139	45.5	12.98	7.61085	8.54365	399	2.03	1.13	235.2	13	14	81	4.06	1.45	0.85	2.33
0	196	2021-03-08	2022-12-31	55.25	0	0	1	46	172	74	25.0135	207	117	1	0	2	132	1	0	1	0	0	0	0	4.03	130	43.6	11.78	10.7712	5.50478	469	2.05	1.24	309.87	16	22	77	5.83	2.99	1.02	3.24
0	197	2021-03-06	2022-12-31	55.4167	0	0	1	27	171	87.5	29.9237	124	75	1	0	1	12	1	0	1	0	1	0	0	2.79	98	31.2	24.27	9.9193	6.74539	593.7	1.46	1.11	370.73	34	20	103	5.38	2.08	0.86	3.54
0	198	2021-03-03	2022-12-31	55.6667	0	0	2	66	156	55	22.6003	147	92	0	0	1	36	1	0	1	0	0	0	0	2.31	102	38	20.63	9.46811	5.9366	475	2.01	1.16	446.84	20	22	96	3.95	1.66	0.91	1.77
0	200	2021-02-04	2022-12-31	57.9167	0	0	1	74	161	68	26.2336	114	74	1	0	1	12	0	1	1	0	0	0	0	3.58	102.8	30	21.76	7.48187	7.61117	362	1.85	1.21	289.67	12	21	42	5.62	2.21	0.98	2.64
0	209	2021-01-02	2022-12-31	60.6667	0	0	1	30	158	51.4	20.5896	169	90	1	1	3	12	0	1	1	1	1	0	0	2.94	95	34.4	20.14	10.7803	5.99793	379	1.94	1.01	547.97	17	16	61	7.25	2.14	1.14	4.17
0	211	2020-12-11	2022-12-31	62.5	0	0	2	52	157	62	25.1532	139	84	0	0	1	24	0	0	1	1	0	0	1	4.01	109	41.4	21.03	5.61528	11.3865	494	2.11	1.2	338.72	12	20	68	6.94	2.45	1.1	3.92
0	221	2020-10-06	2022-12-31	68	0	0	2	51	136	39.2	21.1938	160	100	0	0	1	12	1	0	1	0	0	0	0	3.69	97	38.2	20.72	10.1943	5.74423	567	2.09	1.14	104.68	16	14	48.4	3.44	0.8	1.24	2.44
0	225	2020-11-05	2022-12-31	65.5	0	0	1	49	160.2	70.1	27.3145	140	78	1	0	4	12	1	0	1	1	0	0	0	3.86	83.3	32.8	12.84	7.08921	8.80671	515.1	2.07	1.15	372.5	15	21	79	4.25	1.62	0.82	2.58
0	229	2020-09-05	2022-12-31	70.5833	0	0	1	30	174	66	21.7994	162	109	1	0	3	36	1	0	1	0	1	0	0	3.49	92	38.1	15.39	10.5654	6.13895	317	2.32	1.24	156.23	38	62	47	4.43	1.84	0.93	2.37
0	231	2020-09-14	2022-12-31	69.8333	0	0	1	49	166	68	24.677	110	66	1	0	1	10	0	0	1	0	0	0	0	3.55	104	32.1	13.25	5.83697	11.021	407	1.88	0.97	229.55	15	15	88	2.96	0.68	0.6	1.44
0	235	2020-07-30	2022-12-31	73.6667	0	0	1	48	170	63	21.7993	166	92	1	1	1	65	0	0	1	0	0	0	0	2.71	84.8	35	12.69	6.66048	9.50376	361.2	1.91	1.13	194.88	8	10	75	6.52	2.11	1.06	4.28
0	237	2020-11-15	2022-12-31	64.6667	0	0	2	39	159	38.2	15.1102	141	76	0	0	1	36	1	0	1	1	1	0	0	4.24	123	49.4	19.82	6.21027	10.7468	393	1.94	1.19	181.08	19	24	30.1	3.73	1.32	0.77	1.5
0	240	2020-09-11	2022-12-31	70.0833	0	0	2	67	158	51	20.4294	131	64	0	0	3	12	2	1	1	0	0	0	0	3.6	106	42.1	15.17	5.30983	11.5366	347	1.99	1.02	248.4	14	12	44.2	3.86	2.12	1.2	2.2
0	244	2020-07-04	2022-12-31	75.8333	0	0	2	46	154	60	25.2994	150	85	0	0	1	12	1	0	1	0	0	0	0	2.74	99.6	31.3	18.45	10.6106	5.60103	330	2.33	1.15	248.51	6	12	53	4.5	0.85	1.15	2.39
0	245	2020-07-03	2022-12-31	75.9167	0	0	2	43	155	51.7	21.5193	157	107	0	0	1	12	0	0	1	1	0	0	0	4.08	117.1	42.6	14.46	5.95009	11.0693	361	2.11	1.13	230.05	17	14	25.8	8.61	2.69	1.53	4.34
0	252	2020-06-07	2022-12-31	78.0833	0	0	2	57	160	55	21.4844	174	81	0	0	3	12	1	1	1	1	1	0	0	2.19	105	37.4	16.82	7.78473	7.66611	485	1.28	1.14	306.15	11	13	36.2	4.09	1.3	0.9	1.78
0	256	2021-04-03	2022-12-31	53.0833	0	0	1	54	163	71.5	26.9111	130	70	0	0	3	11	0	1	1	1	0	0	0	3.38	99	36.3	18.61	5.04513	12.7856	321	2.17	1.32	251.72	34	24	108	4.65	2.94	1.07	1.89
0	261	2021-03-01	2022-12-31	55.8333	0	0	1	70	166	66	23.9512	178	95	0	0	1	36	1	0	1	1	0	0	0	2.8	90	31.6	12.24	9.97715	5.5221	357	1.63	1.27	482.87	16	15	113	4.08	1.94	0.84	1.96
0	266	2020-08-01	2022-12-31	73.5	0	0	1	29	168.4	97.9	34.5222	131	90	1	0	1	36	1	1	1	1	0	0	0	3.57	111	43.8	17.53	4.99685	14.6673	431.8	2.47	1.17	196.91	26	20	238.8	4.42	2.96	1.28	2.43
0	267	2020-04-28	2022-12-31	81.4167	0	0	1	27	169	65	22.7583	130	70	1	0	1	10	1	0	1	1	0	0	0	1.9	108	33	14.46	8.06498	8.56498	484.5	1.93	0.99	482.65	14	11	58	3.98	1.35	0.77	1.84
0	278	2020-12-13	2022-12-31	62.3333	0	0	2	48	159	63.9	25.2759	154	98	0	0	3	24	0	0	1	1	0	0	0	4.18	129	39.7	16.44	6.61876	9.57292	452.5	2.41	1.22	232.4	14	30	49	5.73	2.8	1.35	3.33
0	280	2020-12-04	2022-12-31	63.0833	0	0	1	57	162	65	24.7676	120	78	0	0	1	12	0	0	1	0	0	0	0	3.73	110	36.8	18.45	6.44902	9.52609	479.1	2.24	1.2	246.78	26	26	112.4	3.73	1.48	0.63	2.4
0	285	2020-11-12	2022-12-31	64.9167	0	0	1	66	173.8	71.4	23.6373	130	98	1	1	1	18	0	0	1	0	0	0	0	4.78	151	48.8	16.62	6.96152	8.46575	505.5	2.35	1.13	196.4	73	34	37.7	9.81	2.3	1.52	6.44
0	297	2020-11-24	2022-12-31	63.9167	0	0	2	48	155	76	31.6337	161	84	0	0	3	24	0	1	1	0	1	0	0	2.88	95	32.4	20.63	5.76231	11.2329	387	1.85	1.37	184.29	32	35	74	2.56	0.77	0.85	1.36
0	299	2020-06-19	2022-12-31	77.0833	0	0	2	44	157	49.9	20.2442	133	75	0	0	1	9	1	0	1	0	0	0	0	2.22	92	39.6	17.52	11.3572	5.22527	468	2.58	1.26	104.2	11	14	62	4.72	2.3	1.12	1.97
0	301	2020-05-09	2022-12-31	80.5	0	0	2	52	150	51.2	22.7556	208	95	0	0	3	24	1	1	1	0	1	0	1	3.02	85	31.9	21.54	5.43771	11.8167	444.2	2.3	1.15	229.87	34	21	298	8.12	2.94	1.66	4.99
0	306	2020-10-11	2022-12-31	67.5833	0	0	1	55	168	62.5	22.1443	170	87	0	0	3	36	0	1	1	0	0	0	0	3.57	111	36.3	13.51	5.59942	11.2944	419	2.19	1.16	172.45	23	18	70	6.68	2.4	1.33	3.41
0	310	2020-09-06	2022-12-31	70.5	0	0	2	44	149	52.9	23.8278	115	73	0	0	1	18	0	0	1	0	0	0	0	3.64	107.4	38.8	18.39	6.19565	10.5153	525.9	2.33	1.24	231.36	12	14	43	3.34	1.94	0.77	1.96
0	314	2020-08-04	2022-12-31	73.25	0	0	2	40	154	77.6	32.7205	163	107	0	0	1	480	0	0	1	0	0	0	0	3.65	127.5	48.5	15.14	7.16966	9.05836	454.7	2.37	1.19	214.2	16	22	39.1	8.41	2.39	1.26	5.34
0	316	2020-06-26	2022-12-31	76.5	0	0	1	55	163	56	21.0772	189	87	0	0	3	12	1	1	1	0	0	0	0	4	120.5	42.3	15.66	11.7893	4.78323	428.3	3.05	1.25	224.65	22	20	76	4.33	2.8	1.2	2.46
0	318	2020-07-20	2022-12-31	74.5	0	0	1	35	170	35.8	12.3875	118	74	0	0	1	200	1	0	1	1	0	0	0	3.4	105.1	46	18.17	9.51336	6.71537	513	2.33	1.19	108	19	12	40.7	3.65	2.16	1.15	1.67
0	321	2020-06-17	2022-12-31	77.25	0	0	1	50	165	70.6	25.932	151	88	0	0	1	16	1	0	1	2	0	0	0	3.78	91	30	17.43	9.881	5.97891	395.2	2.23	1.18	546.11	8	13	42.6	4.18	2.86	1.34	2.12
0	1	2021-02-13	2021-09-06	17.0833	0	1	1	70	170	61	21.1073	144	83	1	1	3	48	1	0	1	3	1	1	0	2.64	81	32.8	17.29	9.97285	5.52485	458.6	1.89	1.33	573.06	64	27	375	4.19	1.72	1.29	2.41
0	38	2020-04-03	2022-12-31	83.5	0	1	1	51	168	84.3	29.8682	175	95	1	0	3	26	2	1	1	0	1	0	0	2.72	85.2	26.6	24.97	8.11086	7.47847	510.5	1.86	1.37	326.36	18	31	78	3.71	1.73	0.86	2.26
0	207	2021-01-22	2022-12-31	59	0	0	1	57	170	60	20.7612	130	74	1	0	1	240	1	0	1	0	0	0	0	2.42	73	32.4	20.48	14.2418	3.81819	394	1.97	1.45	271.23	15	17	62	4.43	1.59	0.79	2.5
0	18	2021-01-16	2022-01-10	29.9167	0	1	1	44	170	65.2	22.5606	126	86	1	0	1	38	1	0	2	1	2	0	0	2.97	95	32.5	22.54	9.02489	6.81259	586.4	2.18	0.91	488.15	25	42	129	3.34	1.51	0.94	1.96
0	201	2021-02-13	2022-12-31	57.1667	0	0	1	21	165	46.5	17.0799	110	54	0	0	1	48	1	0	2	0	0	0	0	1.49	124	41.9	12.59	10.1332	6.92582	589	1.6	1.09	549.4	16	19	93	3.29	2.58	0.78	1.51
0	262	2020-05-07	2022-12-31	80.6667	0	0	2	29	154	55.9	23.5706	145	93	0	0	1	24	0	0	2	1	0	0	0	3.65	109	43.4	11.69	5.13452	14.2144	528.4	1.96	1.15	367.13	10	11	66	3.71	1.07	0.78	2.28
0	270	2021-05-08	2022-12-31	50.1667	0	0	1	56	159.8	66.6	26.0808	171	92	1	0	3	36	0	1	2	1	1	1	1	3.59	101	37	14.65	4.73636	13.6511	406.6	2.02	1.18	146.04	21	21	98	7.88	1.69	1.2	5.13
0	288	2020-07-26	2022-12-31	74	0	0	1	51	160	64.5	25.1953	155	92	1	1	3	36	1	1	2	0	0	0	0	3.26	94.5	36.3	21.18	6.28388	10.0397	365.6	2.28	1.18	278.26	8	11	64	6.24	1.99	0.94	4.23
0	312	2020-06-08	2022-12-31	78	0	0	1	39	170	55	19.0311	171	115	0	0	1	36	1	0	2	0	0	0	1	2.2	91	32	20.54	6.60505	10.009	324.4	1.89	1.28	291.16	11	19	28.9	3.86	1.47	0.98	2.4
0	49	2020-04-18	2020-04-22	0.333333	0	1	1	43	172	69	23.3234	131	78	0	0	1	24	1	0	3	0	2	1	0	1.88	118.9	32	16.87	9.35973	6.56268	574	2.2	1.17	741.16	5.7	21.3	243	3.52	1.57	0.87	1.94
0	188	2021-04-11	2022-12-31	52.4167	0	0	1	64	170	69	23.8754	161	90	1	0	3	22	1	1	3	0	1	0	0	4.91	107	40.7	12.11	8.97039	6.35791	525	2.01	1.28	232.79	7	11	69	3.31	1.26	0.74	1.66
0	203	2021-01-31	2022-12-31	58.25	0	0	1	62	168.5	75.4	26.5565	155	103	0	0	1	12	0	0	3	0	0	0	0	4.68	138	28.8	10.87	6.15382	9.88517	358	1.9	1.04	219.11	17	18	61	9.81	2.69	1.4	5.99
0	204	2021-01-27	2022-12-31	58.5833	0	0	1	55	170	63.5	21.9723	160	79	1	1	3	24	1	1	3	3	2	1	0	4.03	127	40.2	14.61	10.1038	5.71537	426	2	1.06	416.43	11	9	68	3.85	1.74	0.89	1.91
0	206	2021-01-22	2022-12-31	59	0	0	2	38	152	39	16.8802	141	82	1	1	4	12	0	0	3	0	0	0	0	4.06	122	32.3	23.99	7.19452	9.11668	364	1.92	1.18	222.11	29	34	84	6.07	2.07	1.98	2.02
0	210	2020-12-28	2022-12-31	61.0833	0	0	1	43	165	70.9	26.0422	185	118	1	1	4	12	0	1	3	0	0	0	0	4.49	127	32.8	19.51	5.97726	11.0112	410	2.01	1.02	118.8	16	14	89	7.46	1.87	1	4.87
0	215	2021-04-11	2022-12-31	52.4167	0	0	2	72	155	42	17.4818	143	65	0	0	3	36	1	1	3	1	0	0	0	2.34	99	27.1	26.18	6.20357	9.50093	398.4	1.56	0.99	403.46	6	8	90	4.45	2.61	1.12	2.58
0	283	2020-07-04	2022-12-31	75.8333	0	0	2	54	151	44.7	19.6044	157	100	0	0	1	60	1	0	3	1	1	0	0	3.41	107	39.8	14.42	11.4737	4.9538	599	2.33	1.14	183.71	15	27	38.4	4.82	1.02	1.28	2.79
1	113	2021-02-15	2022-12-31	57	1	0	2	39	158	66	26.4381	106	73	0	0	4	154	1	0	1	0	1	0	0	3.03	91	38.9	23.4	7.20572	9.05247	468	1.44	1.06	120.58	10	8	45	4.86	2.82	1.02	2.41
1	119	2021-02-12	2022-12-31	57.25	1	0	1	49	165	50.5	18.5491	190	93	0	0	3	36	1	1	1	0	2	0	0	3.47	100	41.2	21.1	10.3844	5.66891	498	2.18	1.38	102.4	14	13	43	3.41	2.07	1.11	1.56
1	120	2020-03-19	2022-12-31	84.75	1	0	2	48	156.9	62.7	25.4696	145	82	0	0	1	12	1	0	1	0	0	0	1	3.11	96	40.2	21.4	12.9409	4.41585	599	2.05	1.51	233.37	5	13	37.4	3.15	2.73	1.11	1.68
1	122	2020-03-15	2022-12-31	85.0833	1	0	1	42	160	55	21.4844	167	101	0	0	3	36	1	1	1	0	1	0	0	3.66	102	43.6	19.6	15.1241	3.79014	612	2.04	1.45	137.38	12	15	62	4.15	2.44	1.3	2.31
1	125	2021-02-13	2022-12-31	57.1667	1	0	2	74	160	48	18.75	118	70	0	0	1	48	1	0	1	2	0	0	0	3.08	89	33.7	22.39	12.7045	4.13136	565.8	2.11	1.37	653.72	8	13	63	3.09	1.82	0.83	1.91
1	131	2021-02-13	2022-12-31	57.1667	1	0	1	30	178	93	29.3524	164	102	0	0	1	72	1	0	1	2	1	0	0	3.82	115	41	25.7	13.9024	4.47231	603	2.21	1.38	461.02	21	10	98	3.84	1.91	0.76	1.51
1	151	2020-06-28	2022-12-31	76.3333	1	0	1	30	170.5	52.6	18.0941	127	99	0	0	1	30	1	0	1	0	0	0	0	3.94	111	38.5	18.51	15.7168	3.88197	498.8	2.27	1.42	708.08	10	6	78	3.68	1.22	0.91	2.14
1	158	2021-01-04	2022-12-31	60.5	1	0	2	17	153	40	17.0874	164	99	0	0	1	13	1	0	1	0	0	0	0	3.2	101.1	42.5	25.24	12.8391	5.50153	519	1.92	1.57	415.1	6	12	185	3.7	1.15	0.94	2.02
1	183	2021-08-02	2022-12-31	43	1	0	2	46	148.3	41	18.6424	124	76	0	0	1	108	1	0	1	0	1	0	1	5.08	150.2	47	22.69	9.12875	6.66282	366	2.17	1.34	456.27	18	15	352	5.16	1.53	0.94	3.03
1	187	2021-04-11	2022-12-31	52.4167	1	0	2	75	155	50	20.8117	158	73	0	0	1	60	1	0	1	1	0	0	0	3.66	76	28.8	16.82	7.03604	8.14814	463	1.87	1.35	296.68	12	16	157	5.25	1.99	0.84	3.4
1	191	2021-04-10	2022-12-31	52.5	1	0	1	68	165	52.8	19.3939	163	86	0	0	3	48	1	1	1	0	1	0	0	2.57	72	33.5	20.2	7.40712	7.83319	305	2.19	1.43	218.76	12	11	90	4.67	1.3	0.86	2.84
1	226	2020-09-05	2022-12-31	70.5833	1	0	2	66	160	45	17.5781	211	118	0	0	3	12	0	1	1	0	0	0	0	3.41	104.8	41.9	15.98	7.05084	8.34211	639	2.3	1.39	248.03	10	18	111	4.6	1.86	0.77	3.14
1	315	2020-11-27	2022-12-31	63.6667	1	0	1	57	163	70	26.3465	112	75	0	0	2	16	1	1	1	0	1	0	0	3.79	114	40.7	18.7	5.25784	12.0575	477	2.38	1.32	243.93	44	41	47	7.29	2.25	1.29	3.86
1	331	2020-03-31	2022-12-31	83.75	1	0	2	37	149	52.5	23.6476	125	88	0	0	1	36	1	0	1	0	0	0	0	3.56	103	40	24.22	10.1581	6.15608	519.4	2.38	1.25	328.31	14.1	13.9	38.7	4.58	2.12	1.46	2.84
1	337	2021-02-25	2022-12-31	56.1667	1	0	2	49	150	43	19.1111	104	79	0	0	1	61	1	0	1	0	0	0	0	4.26	122	49.6	22.08	6.99532	8.94325	326.6	2.08	1.32	382.6	18.1	22.8	193.9	5.24	2.25	1.33	3.61
1	343	2020-07-25	2022-12-31	74.0833	1	0	1	54	167	56	20.0796	143	76	0	0	1	15	1	0	1	1	1	0	0	4.1	118	41.9	21.24	8.99188	6.56287	374.5	2.28	1.3	377.68	18	11	55	3.93	1.47	1.3	2.09
1	347	2020-02-07	2022-12-31	88.1667	1	0	2	46	155	46	19.1467	130	69	0	0	4	18	0	0	1	0	0	0	0	4.02	117	48.8	25.2	8.87781	6.88063	331	2	1.44	186.3	15	14.7	77.4	3.8	1.74	0.4	2.2
1	349	2020-03-09	2022-12-31	85.5833	1	0	1	56	173	79	26.3958	116	69	0	0	3	14	0	1	1	0	0	0	0	4.16	121	33	13.79	4.49537	14.499	329.5	2.13	1.43	229.44	30	19	43	3.87	2.87	1.15	2.28
1	385	2020-07-07	2022-12-31	75.5833	1	0	2	67	157	50	20.2848	147	64	0	0	3	18	1	1	1	0	0	0	1	3.37	100.6	39.4	23.59	8.82799	6.41646	457	2.07	1.66	220.39	7	10	81	6.48	2.11	1.31	2.9
1	39	2021-02-13	2022-12-31	57.1667	1	1	1	77	168	69	24.4473	162	76	0	0	3	24	1	1	2	0	0	0	0	4.51	126	41	14.6	9.86199	5.48934	559	2.05	1.18	234.5	6	10	62.5	3.63	1.25	1.19	1.64
1	320	2020-06-26	2022-12-31	76.5	1	0	2	37	157	35.9	14.5645	125	91	0	0	1	10	0	0	2	0	0	0	0	4.81	129	42.1	14.8	6.69342	9.96254	426	2.34	1.29	194.2	20	18	89	3.77	1.98	1.01	2.24
1	286	2020-07-11	2022-12-31	75.25	1	0	2	70	158	58.7	23.5139	184	91	0	0	3	36	1	1	3	1	2	0	0	4.14	124.9	47.4	18.53	8.74415	6.43008	288	2.14	1.29	108.9	11	9	41.2	6.43	1.16	0.91	3.79
1	46	2020-09-26	2020-11-09	3.66667	2	1	1	56	168	50	17.7154	106	38	0	0	3	24	1	1	0	0	0	0	1	2	52.5	18.5	24.47	13.767	3.98484	628	1.84	1.32	259.52	17	17	92	3.42	1.89	0.58	1.92
1	106	2021-01-19	2022-12-31	59.25	2	0	2	63	164.9	59	21.6976	144	95	0	0	2	480	1	0	0	1	2	0	0	4.09	99	43.9	26.34	8.86858	6.46284	620	2.21	1.24	388.13	12	9	65	5.28	2.05	0.9	2.92
1	124	2020-03-16	2022-12-31	85	2	0	1	54	156	43.5	17.8748	115	67	0	0	1	16	1	0	0	0	0	0	0	4.13	104	40.3	20.2	11.1875	5.10032	558	2.24	1.36	139.03	3	18	57	4.6	2.05	1.15	2.7
1	133	2020-03-19	2022-12-31	84.75	2	0	2	48	155	48.5	20.1873	110	85	0	0	1	120	1	0	0	0	0	0	0	5.1	93	42.6	29	8.75546	6.93156	487	2.38	1.45	307.87	9	14	47	3.87	1.63	1.18	2.12
1	205	2021-01-24	2022-12-31	58.8333	2	0	1	75	168	52.5	18.6012	150	69	0	0	1	12	1	0	0	3	0	1	0	2.19	65	27	21.67	6.80304	8.47104	525	2.19	1.44	198.8	24	94	114	3.89	1.22	0.81	2.04
1	279	2020-03-20	2022-12-31	84.6667	2	0	1	24	149	55	24.7737	127	79	0	0	1	60	0	0	0	0	0	0	1	5.01	106	42	27.13	5.77713	12.8918	370	2.33	1.612	216.8	42	46	75	3.6	2.62	1.36	1.82
1	308	2020-10-21	2022-12-31	66.75	2	0	2	63	150	58.2	25.8667	124	66	0	0	1	24	0	0	0	1	0	0	0	4.35	134	26.2	16.63	5.57691	11.0385	325	2.15	1.3	226.8	19	27	64	8.13	2.35	2.62	3.89
1	55	2020-06-26	2021-06-30	30.75	2	1	1	62	165	63	23.1405	148	87	0	0	4	48	0	1	1	0	0	0	0	3.91	117.3	36.6	23	11.1697	4.96842	658	2.3	1.36	511.28	56	50	104	3.89	2.24	0.82	1.57
1	109	2021-02-11	2022-12-31	57.3333	3	0	1	52	175	71	23.1837	150	80	0	0	1	108	1	0	1	0	0	0	0	5.36	116	33.4	19.4	11.995	4.7424	585	2.11	1.43	356.47	16	3	56	2.87	1.58	0.76	1.56
1	123	2021-02-15	2022-12-31	57	3	0	1	51	160	54	21.0938	135	86	0	0	1	60	1	0	1	3	0	0	0	3.68	111	45	23.3	11.0744	5.22072	393	2.23	1.5	464.72	17	9	66	4.68	2.07	0.87	2.62
1	147	2020-06-16	2022-12-31	77.3333	3	0	1	71	168	67	23.7387	146	75	0	0	1	180	1	0	1	1	2	0	0	2.8	94	33.3	17	12.0054	4.44741	468	2.08	1.38	375.98	46	24	73	3.26	1.88	0.61	1.99
1	150	2021-01-16	2022-12-31	59.5	3	0	1	53	168	63	22.3214	134	78	0	0	3	24	1	1	1	2	0	0	0	3.44	105	34.7	28.51	15.9657	3.3963	495.4	2.11	1.33	339.27	15	11	86	5.41	1.63	0.84	3.64
1	208	2021-01-12	2022-12-31	59.8333	3	0	1	78	163	63	23.7118	146	61	0	0	3	12	1	1	1	1	0	0	0	3.01	69	25	25.99	5.6786	10.352	322	1.89	1.27	175.94	32	57	52	6.89	1.89	1.59	2.75
1	232	2020-11-13	2022-12-31	64.8333	3	0	1	55	155	55	22.8928	202	112	0	0	1	36	1	0	1	0	0	0	0	3.68	115	42.9	19.61	8.03149	7.44877	531	1.98	1.59	160.98	18	19	57	4.1	1.66	1.05	1.69
1	242	2020-09-13	2022-12-31	69.9167	3	0	2	43	176	75.4	24.3414	154	81	0	0	3	27	1	1	1	0	1	0	0	3.2	90	44.9	26.06	9.38101	6.5455	443.7	2.19	1.36	133.04	7	15	83	6	1.65	0.88	3.82
1	243	2020-09-05	2022-12-31	70.5833	3	0	2	66	158	69	27.6398	122	63	0	0	2	12	0	0	1	0	0	0	0	4.35	136	48.8	15.66	6.8484	8.62732	360	2.26	1.58	186.8	11	13	88.2	5.06	1.77	0.95	3
1	248	2020-10-24	2022-12-31	66.5	3	0	2	66	158	49	19.6283	140	72	0	0	1	48	1	0	1	0	2	0	0	1.9	62	25.2	26.56	6.87546	8.58815	310	1.95	1.44	143.2	16	15	56.4	4.1	1.5	0.9	2.8
1	282	2020-03-02	2022-12-31	86.1667	3	0	1	34	172	76	25.6896	146	87	0	0	1	12	1	0	1	1	0	0	0	2.63	67	38.8	26.85	7.37517	9.06178	357	1.86	1.46	406.97	9	11	73	4.23	1.08	0.52	2.76
1	300	2020-04-10	2022-12-31	82.9167	3	0	2	52	155	50	20.8117	168	82	0	0	1	36	0	0	1	1	0	0	0	4.24	124	42.6	15.79	6.80767	9.11767	361.3	2.17	1.44	296.2	17	20	89	5.96	1.79	1.39	3.71
1	325	2020-05-11	2022-12-31	80.3333	3	0	2	27	155	38.3	15.9417	132	93	0	0	3	85	1	1	1	2	0	0	0	4.17	118.9	41.4	24.66	8.6084	7.94411	521	2.21	1.45	259.57	13	20	107	5.11	2.65	1.45	1.26
1	328	2020-07-20	2022-12-31	74.5	3	0	2	44	155	54.4	22.6431	219	117	0	0	1	36	1	0	1	0	0	0	0	3.11	91.1	31.2	24.8	7.4987	8.43642	617.5	2.14	1.57	143.34	17	18	41.5	7.62	1.84	1.45	4.53
1	329	2021-02-16	2022-12-31	56.9167	3	0	1	64	180	89.3	27.5617	158	64	0	0	3	12	0	1	1	0	1	0	0	2.26	71	31.8	24.73	6.97948	8.4935	312	2.15	1.57	210.85	21	16	148	5.33	2.06	1.04	2.2
1	335	2020-01-23	2022-12-31	89.4167	3	0	1	36	168	72.9	25.8291	160	115	0	0	1	48	1	0	1	1	0	0	0	3.85	111	48.8	24.52	9.00771	7.11145	376	2.13	1.38	226.3	12	14	108	4.88	1.32	1.12	2.8
1	338	2021-02-23	2022-12-31	56.3333	3	0	2	61	152	51.5	22.2905	155	75	0	0	1	12	1	0	1	2	0	0	0	2.02	62	29.2	27.49	10.2826	5.48435	387	1.79	1.56	402.28	5	24	123	7.02	2.27	1.07	3.37
1	354	2020-12-07	2022-12-31	62.8333	3	0	1	51	177	56	17.8748	173	75	0	0	3	12	1	1	1	1	0	0	0	2.46	67	22.4	27.17	8.1333	7.45467	466	1.91	1.6	212.4	4	9	28.6	4.2	1.58	0.8	2.66
1	386	2020-07-03	2022-12-31	75.9167	3	0	1	74	173	56	18.7109	135	82	0	0	1	6	0	0	1	1	0	0	1	3.9	111	40.9	26.66	7.73752	7.32171	618.5	2.17	1.38	238.84	38	26	166.4	7.43	2.35	1.86	4.24
1	17	2020-06-15	2022-09-28	69.5833	3	1	1	68	172	72	24.3375	200	110	1	0	3	24	1	1	1	0	0	0	0	4.58	96	40.5	21.81	9.88348	5.61549	476.6	1.91	1.39	371.66	11	13	77	5.18	0.99	1.1	3.22
1	175	2020-01-31	2022-12-31	88.75	3	0	1	78	168	59	20.9042	127	71	1	1	3	100	1	1	1	0	0	0	0	3.94	81.4	20.2	29.68	8.28036	6.69868	587	1.91	1.63	425.75	11	10	75	6.51	1.5	0.73	3.05
1	178	2020-05-03	2022-12-31	81	3	0	1	54	167.5	52.3	18.6411	111	84	1	1	4	24	1	0	1	0	1	0	0	4.49	112.2	28.4	15.62	6.49196	9.55775	451	2.04	1.51	224.84	5	24	88.6	3.23	1.63	0.58	1.86
1	255	2020-05-30	2022-12-31	78.75	3	0	1	67	169	72	25.2092	139	81	1	0	3	12	0	1	1	0	0	0	0	4.05	124.4	49.9	23.43	6.39814	9.30324	465	2.23	1.55	234.8	18	22	45.5	5.38	1.93	0.88	1.32
1	268	2020-04-27	2022-12-31	81.5	3	0	1	50	175	78.9	25.7633	168	95	1	0	3	24	1	1	1	0	1	0	0	3.05	70.8	22.1	21.18	7.23966	8.56067	461	2.06	1.47	104.18	16	30	82	7.67	1.78	1.51	2.27
1	116	2021-02-13	2022-12-31	57.1667	3	0	1	72	172	70	23.6614	148	85	0	0	1	120	1	0	2	0	1	0	0	3.52	110	43	24.5	10.1468	5.3848	464	2.14	1.36	253.5	27	10	98	6.29	2.37	1.39	3.44
1	146	2020-06-15	2022-12-31	77.4167	3	0	2	54	175	73	23.8367	150	88	0	0	1	18	1	0	2	3	2	0	0	3.5	104	38.8	28.35	10.5167	5.47755	488.9	2.2	1.6	199.28	11	15	124	6.64	2.47	1.44	4.01
1	276	2020-04-11	2022-12-31	82.8333	3	0	2	70	158	54	21.6311	146	89	0	0	1	24	1	0	2	1	0	0	0	3.83	122.7	35.6	22.64	5.89586	10.1332	663	2.24	1.42	180.25	11	16	98.6	6.04	0.9	1.03	3.95
1	324	2020-03-16	2022-12-31	85	3	0	1	88	172	68	22.9854	200	90	0	0	1	16	1	0	2	0	0	0	0	4.26	129	40	23.81	9.68756	5.4537	394.4	2.27	1.42	255.86	11	9	77	15.2	1.72	1.05	3.51
1	24	2020-07-30	2022-12-31	73.6667	3	1	1	43	162	62	23.6244	166	79	0	0	1	96	1	0	3	0	1	0	0	2.65	83	28.7	27.05	9.56109	6.40344	412	2.22	1.42	430.87	12	15	38.9	3.07	1.81	0.62	1.49
1	25	2020-02-12	2020-10-07	19.8333	3	1	1	69	162	49.1	18.709	150	95	1	0	1	108	1	0	3	0	0	0	0	4.48	118	34	25.8	11.0701	4.91218	450	2.26	1.5	756.03	15	10	39.6	6.56	1.63	1.38	3.32
1	173	2020-05-16	2022-12-31	79.9167	4	0	2	65	150	40	17.7778	125	74	0	0	1	28	0	0	0	1	0	0	0	2.04	69.4	32.9	20.64	7.70578	7.55276	485	2.02	1.45	416.57	14	16	387	3.58	1	1.22	1.19
1	260	2020-10-23	2022-12-31	66.5833	4	0	1	70	160	41	16.0156	134	80	0	0	3	12	1	1	0	0	0	0	0	2.34	72.8	34.1	20.45	7.49531	7.68159	370.5	2.13	1.46	249.65	6	11	112	3.11	1.26	0.92	1.79
1	264	2020-06-30	2022-12-31	76.1667	4	0	1	66	171	70	23.939	119	63	0	0	1	12	1	0	0	0	1	0	0	3.51	81.7	28.3	24.41	9.97715	5.58846	314	1.82	1.55	144.91	21	18	152	2.74	1.75	0.62	1.42
1	375	2020-05-15	2022-12-31	80	4	0	2	43	155	47	19.563	107	74	0	0	1	18	0	0	0	0	0	0	0	4.1	130	48.8	16.82	6.63573	9.76021	369.7	2.08	1.32	218.6	10	19	32.4	4.36	2.41	0.96	2.55
1	258	2020-05-23	2022-12-31	79.3333	4	0	2	68	155	50	20.8117	156	89	0	0	2	108	1	0	1	0	2	0	0	5.79	108	38.3	19.33	9.47942	5.8926	356	2.03	1.52	177.2	19	19	169	5.2	1.54	0.95	2.61
1	275	2020-04-10	2022-12-31	82.9167	4	0	1	66	166	67.2	24.3867	135	73	0	0	3	8	0	1	1	1	0	0	0	3.92	122.2	30.8	19.25	6.33248	9.44342	430	2	1.48	235.94	13	13	86	4.76	2.58	1.06	1.7
1	290	2020-01-14	2022-12-31	90.1667	4	0	1	70	171	63	21.5451	142	79	0	0	1	480	1	0	1	1	0	0	0	2.83	88.5	36.2	22.83	9.10613	6.13602	458	2.01	1.44	526.76	15	19	62	4.54	1.41	0.71	2.69
1	334	2020-03-09	2022-12-31	85.5833	4	0	1	63	175	60	19.5918	139	68	0	0	1	36	0	0	1	0	1	0	0	3.35	106.1	47.5	27.89	7.62892	7.68926	578	2.22	1.27	105.13	24	27	164	3.15	1.86	1.04	1.7
1	348	2020-01-19	2022-12-31	89.75	4	0	2	33	158	46	18.4265	177	104	0	0	1	72	1	0	1	0	0	0	0	1.92	56.1	22.1	21.65	13.7553	4.44077	520	2.19	1.38	250.93	12	19	78	4.79	1.2	1.83	2.1
1	404	2020-05-18	2022-12-31	79.75	4	0	2	63	157	54	21.9076	117	58	0	0	3	24	1	1	1	0	0	0	0	2.12	66.9	38	25.19	12.4726	4.36027	311.4	2.27	1.33	242.7	11	23	48	5.87	2.1	0.79	3.8
1	436	2020-01-15	2022-12-31	90.0833	4	0	2	44	161	59	22.7615	144	100	0	0	1	28	1	0	1	1	2	0	0	4.38	124.3	34.6	16.76	13.6524	4.22533	450.3	2.03	1.44	362.96	27	27	74	4.29	2.49	1.14	2.48
1	130	2021-02-11	2022-12-31	57.3333	5	0	1	66	170.5	55.5	19.0917	128	62	1	0	1	72	1	0	1	0	0	0	0	2.95	92	33.3	28.2	11.0179	4.98386	598	2.09	1.59	418.41	11	12	52	2.17	1.46	0.9	1.05
1	238	2020-07-20	2022-12-31	74.5	5	0	1	46	175	67.3	21.9755	153	96	1	0	1	24	1	0	1	2	0	0	1	2.05	69	37	21.48	11.9567	4.87987	348	2.25	1.48	479.29	12	13	63	3.18	2.56	1.19	1.36
1	373	2020-01-20	2022-12-31	89.6667	5	0	1	53	174	62.2	20.5443	156	107	1	0	4	120	1	0	1	0	0	0	0	3.88	114	38.5	21.85	7.68082	7.90177	426	2.14	1.51	223.24	13	10	82	4.33	1.2	0.7	2.26
1	59	2021-06-06	2022-04-10	25.6667	5	1	1	59	170	74	25.6055	145	77	0	0	2	24	1	1	2	1	2	0	0	3.57	66	37.9	28.57	9.80317	5.83436	649	2.14	1.39	280.95	13	13	46.8	3.11	0.89	0.89	1.84
1	366	2020-01-11	2022-12-31	90.4167	5	0	1	56	174	72.4	23.9133	162	90	1	0	3	12	1	1	2	0	2	0	0	3.36	105	39.7	22.08	6.92292	8.80921	568	2.31	1.29	127.66	12	9	41	5.6	1.75	1.14	3.3
1	142	2020-03-15	2022-12-31	85.0833	5	0	2	72	153	65	27.7671	156	86	0	0	3	24	1	1	3	0	2	0	1	3.01	83	32.3	31.8	11.1649	4.82225	552	2.17	1.54	110.43	8	17	43.5	5.25	1.26	1.14	2.86
1	144	2021-02-12	2022-12-31	57.25	5	0	1	59	165	59	21.6713	105	63	0	0	1	20	1	0	3	1	1	1	1	2.77	97	36	25.1	14.2191	3.79852	693	2.19	1.48	360.83	18	8	100	4.12	2.01	0.98	2.17
1	259	2020-07-04	2022-12-31	75.8333	5	0	1	51	167	71	25.4581	111	75	0	0	1	12	0	0	3	0	1	0	0	4.22	129	46.7	14.08	7.60743	8.05244	408.2	2.21	1.52	210.94	22	16	166	3.19	2.65	0.63	2.04
1	83	2020-02-28	2022-12-31	86.4167	5	1	1	66	162	49.1	18.709	183	102	1	0	1	84	1	0	3	1	0	0	0	4.075	117.5	38.9	15.81	12.6697	4.24184	474	2.29	1.6	233	18	24	137	4.22	1.65	1.03	2.82
1	490	2020-07-16	2022-12-31	74.8333	6	0	2	75	156	60	24.6548	184	92	0	0	3	72	0	1	0	0	0	0	0	2.99	96.8	27.9	28.71	6.36194	9.15237	360.6	1.9	1.47	130.06	12	12	71	5.43	1.71	0.81	3.42
1	199	2021-02-21	2022-12-31	56.5	6	0	1	58	165	60	22.0386	166	81	1	0	1	12	1	1	1	0	0	0	0	2.44	68	26.1	25.3	7.08129	8.52133	436	1.87	1.39	177.68	20	18	68	3.15	1.33	0.62	1.4
1	269	2020-04-22	2022-12-31	81.9167	6	0	2	77	158	57	22.8329	220	102	0	0	1	15	1	0	1	0	0	0	0	2.61	53.1	33.5	21.88	8.72152	6.32575	471	1.81	1.35	425.49	13	13	55	3.82	1.58	1.06	1.45
1	304	2020-09-09	2022-12-31	70.25	6	0	1	54	168	50.8	17.9989	206	104	1	1	4	18	1	0	1	1	0	0	0	3.69	116	36.4	27.59	4.80758	13.5174	558.8	2.03	1.47	142.52	11	14	44	5.04	1.95	0.87	3.25
1	313	2020-09-01	2022-12-31	70.9167	6	0	1	56	172	60.5	20.4502	166	75	1	1	3	21	0	1	1	0	0	0	1	3.3	97	27.3	21.44	5.65831	11.1181	443	1.92	1.49	268.83	12	17	28.5	3.4	1.5	0.86	2.1
1	365	2020-11-15	2022-12-31	64.6667	6	0	1	58	167.5	67.8	24.1657	172	88	1	1	3	12	1	1	1	0	1	0	0	2.39	75.2	41.8	23.2	10.6106	5.34358	591	1.94	1.52	198.98	36	33	208.1	4.7	0.93	1.76	0.18
1	446	2021-01-18	2022-12-31	59.3333	6	0	1	48	167.5	57.8	20.6015	132	82	1	1	4	6	1	0	1	1	0	0	0	4.98	107	45.9	22.89	10.4523	5.65006	353	2.35	1.5	466	41	13	295	3.9	2	1.1	1.7
1	539	2021-03-25	2022-12-31	53.8333	6	0	2	86	155	50	20.8117	120	58	0	0	2	24	1	0	3	0	0	0	0	2.11	63	35.6	29.67	4.47954	13.344	484	1.93	1.62	496	8	15	116	2.57	1.71	1.01	1.04
1	152	2020-06-18	2022-12-31	77.1667	7	0	2	61	150	50	22.2222	120	80	0	0	1	107	1	0	0	2	2	0	0	2.94	93	40.1	27.01	8.49768	6.83405	557.8	2.17	1.45	463.33	20	16	158	4.75	2.18	0.84	2.94
1	247	2020-06-21	2022-12-31	76.9167	7	0	1	64	175.5	83.8	27.2076	148	97	0	0	1	24	0	0	0	0	0	0	0	6.2	131	44.1	15.39	6.27712	9.59937	557.7	2.18	1.39	236.56	49	33	168.2	3.99	1.78	0.93	2.4
1	6	2020-02-15	2021-12-26	56.6667	7	1	1	70	173	72	24.0569	115	60	0	0	3	96	2	1	1	0	0	0	0	4.42	129	38	15.1	9.09502	6.14467	633	2.12	1.44	555.55	21	12	86.74	2.56	1.09	0.84	0.98
1	493	2020-01-26	2022-12-31	89.1667	8	0	1	57	170	86	29.7578	137	83	0	0	2	48	1	0	1	0	0	0	0	2.82	77.8	42.6	23.99	6.80089	8.95962	328	2.07	1.45	372.43	18	19	240.6	3.53	1.05	1.37	1.8
1	501	2021-01-28	2022-12-31	58.5	8	0	1	77	164	66.7	24.7992	179	74	0	0	4	72	1	0	1	2	2	0	1	4.43	127.7	39.9	27.48	7.22042	7.86636	492.3	2	1.36	288.6	12	14	38.8	6.02	1.64	1.12	3.84
1	543	2020-06-14	2022-12-31	77.5	8	0	2	59	165	80	29.3848	127	61	0	0	3	24	1	1	1	0	1	0	0	3.89	116	36.5	20.04	12.0076	4.61674	313.8	2.25	1.6	358.36	6	14	85	5.38	2.53	0.85	3.23
1	309	2020-09-11	2022-12-31	70.0833	8	0	1	48	173	69	23.0546	140	103	1	1	1	72	1	0	2	0	0	0	0	4.55	133.9	47.7	15.88	10.726	5.484	537	2.27	1.68	237.3	23	18	44	3.66	1.86	0.8	1.89
1	437	2021-02-26	2022-12-31	56.0833	8	0	2	86	158	49	19.6283	152	79	0	0	3	6	1	1	2	0	0	0	0	4.27	138.2	33.8	22.61	5.58589	10.3434	356	2.23	1.46	120.45	28	19	84	3.83	1.26	0.78	2.2
1	428	2020-03-26	2022-12-31	84.1667	8	0	1	64	173	70	23.3887	130	70	1	1	3	6	1	1	3	0	2	0	0	3.09	89	30.5	28.95	5.59263	10.9675	637.9	2.27	1.66	138.73	6	9	68	4.69	1.49	0.71	3.09
1	249	2020-06-18	2022-12-31	77.1667	9	0	2	65	150	41	18.2222	150	78	0	0	2	48	1	0	0	1	0	0	0	3.48	86	35.2	16.16	10.4749	5.29956	575	2.13	1.52	113.51	2	12	42.3	4.23	1.64	0.79	2
1	311	2020-09-05	2022-12-31	70.5833	9	0	1	67	171	70	23.939	121	72	1	1	2	12	0	1	0	0	0	0	1	1.86	62	30.9	20.68	6.0938	9.84145	799	2.27	1.4	255.13	4	7	53	2.51	1.04	0.76	0.26
1	11	2020-03-19	2021-06-13	37.5833	9	1	2	65	152	48	20.7756	136	78	0	0	1	48	1	0	1	0	0	0	0	3.24	83	33	16.2	9.59276	5.86582	498	2.05	1.4	387.63	10	20	35.5	3.44	1.76	1.09	1.97
1	15	2020-10-23	2022-01-02	36.3333	9	1	2	57	163	72	27.0993	183	83	0	0	3	12	1	1	1	0	0	0	0	3.35	96	40	25.33	8.48303	6.9426	438.3	2.23	1.51	479.17	7	14	37.1	6.01	1.58	1.12	3.92
1	68	2020-04-26	2022-12-31	81.5833	9	1	1	66	170	65	22.4913	129	63	0	0	3	120	1	1	1	0	1	0	0	3.39	109.4	34.9	26.93	8.51584	6.70908	505	2	1.36	440.86	36	26	128	3.8	1.1	1.31	1.78
1	136	2020-03-15	2022-12-31	85.0833	9	0	1	80	163	55.4	20.8514	135	70	0	0	3	24	1	1	1	0	2	0	1	3.77	104	39.8	17.7	12.3413	4.20488	504	2.14	1.52	652.78	7	5	42	3.2	1.9	0.89	2.03
1	145	2020-06-15	2022-12-31	77.4167	9	0	2	68	155	61	25.3902	149	68	0	0	1	120	1	0	1	3	1	0	0	3.01	92	36.6	25.49	10.985	4.97082	518.6	2.29	1.44	811.54	8	15	34.3	4.47	1.28	0.91	2.8
1	181	2021-01-21	2022-12-31	59.0833	9	0	2	67	156	50	20.5457	173	83	0	0	3	24	1	1	1	0	0	0	0	2.64	63.1	25.8	28.99	12.4771	4.30432	690	2.2	1.42	460.95	11	15	42	6.18	1.12	1.25	3.96
1	193	2021-03-27	2022-12-31	53.6667	9	0	2	81	152	43	18.6115	144	73	0	0	3	180	0	1	1	1	2	0	0	3.7	102.3	32.4	23.44	7.78498	7.13804	557.7	2.23	1.55	176.27	16	23	94	3.04	1.88	0.69	1.89
1	219	2020-10-09	2022-12-31	67.75	9	0	1	68	168	60.5	21.4357	106	65	0	0	4	84	1	0	1	2	0	0	0	4.53	122.7	39.3	19.5	11.131	4.8957	420.8	2.24	1.6	151.2	10	14	73	3.05	1.57	0.97	1.64
1	295	2020-12-17	2022-12-31	62	9	0	2	66	149	55	24.7737	187	70	0	0	3	18	0	1	1	0	1	0	0	2.95	87	26.8	14.92	6.74193	8.78473	471	2.06	1.54	204.75	26	18	110	4.53	1.14	0.96	2.95
1	303	2020-08-23	2022-12-31	71.6667	9	0	1	56	160	58	22.6562	155	79	1	1	3	64	1	1	1	1	2	0	0	3.2	82	41.1	14.54	11.9228	4.70425	316	2.22	1.33	283.53	15	18	44	3.34	1.23	0.89	1.44
1	95	2021-01-22	2022-04-14	37.25	9	1	2	74	156	35	14.382	126	70	0	0	1	264	1	0	2	1	0	0	0	4.1	112	36	19.48	10.2534	5.29076	700	2.13	1.57	269.58	33	30.1	31.8	3.7	1.58	0.81	1.54
1	352	2021-01-16	2022-12-31	59.5	10	0	2	80	160	58	22.6562	119	57	0	0	4	6	0	0	0	0	1	0	0	3.7	108.7	28.8	27.1	7.22169	7.80398	375.8	2.03	1.39	288.6	69.9	63.2	60.5	5.2	1.21	1.66	3.04
1	63	2020-01-22	2020-08-22	17.75	12	1	1	74	161	66.3	25.5777	139	61	0	0	4	36	1	0	1	1	0	0	0	2.72	77	32.4	20.45	9.4457	5.81619	572	2.14	1.29	296	9	17	68	4.23	1.05	0.93	2.51
1	71	2020-09-22	2022-07-20	55.5	12	1	1	76	171	70	23.939	153	70	0	0	3	60	1	1	1	0	1	0	0	3.43	101	39.6	21.77	9.65385	5.6411	595	2.22	1.34	567.98	12	14	59	4.44	1.75	0.99	2.67
1	140	2021-02-12	2022-12-31	57.25	12	0	1	59	167	52	18.6453	140	80	0	0	3	36	1	1	1	0	0	0	0	3.41	100	43	29.1	10.7237	5.2603	519	2.06	1.37	231.83	8	4	36.2	5.86	2.52	1.03	2.95
1	169	2020-06-21	2022-12-31	76.9167	12	0	2	50	160	55	21.4844	157	83	0	0	3	84	1	1	1	3	2	1	0	2.92	96.6	39.8	27.28	8.71021	6.91559	371	2.17	1.46	400.97	15	21	35.7	4.94	2.16	0.76	2.46
1	110	2021-02-13	2022-12-31	57.1667	12	0	2	48	158	53.6	21.4709	88	45	0	0	3	50	1	1	2	0	1	0	0	3.58	92	41	25.6	11.5043	5.05813	587	2.14	1.32	101.8	11	11	58	5.06	1.04	1.24	2.66
1	141	2021-02-15	2022-12-31	57	12	0	1	55	170	50	17.301	150	85	0	0	3	48	1	1	2	0	2	0	0	2.61	77	29.8	26.9	11.5495	4.89802	632	2.22	1.36	204.26	8	7	41.1	4.51	1.89	0.89	2.79
1	182	2020-09-15	2022-12-31	69.75	12	0	2	71	158	55	22.0317	146	63	0	0	3	48	0	1	2	0	0	0	1	3.36	103	41	23.17	7.91849	7.1891	489	2.26	1.37	182.83	19	20	102.4	4.31	1.9	0.9	2.06
1	212	2020-11-22	2022-12-31	64.0833	13	0	1	59	170	75	25.9516	127	79	1	1	2	168	1	0	0	0	1	0	0	6.28	125	40.8	25.87	11.2215	4.99198	398	2.22	1.56	409.39	13	18	91	4.66	1.59	0.94	2.16
1	415	2020-06-12	2022-12-31	77.6667	13	0	1	66	175	81	26.449	115	58	1	1	1	12	0	1	1	1	0	0	0	4.1	124	33.8	24.46	6.86989	8.59618	335.2	2.19	1.33	186.4	34	45	53	5.97	2.02	1.56	3.36
1	77	2020-04-08	2022-12-31	83.0833	13	1	2	92	150	46	20.4444	183	77	0	0	3	10	1	1	2	1	0	0	1	3.55	110	35	22.79	12.905	3.88195	681.8	1.68	1.48	254.69	48	45	27.9	5.43	1.32	0.81	3.42
1	96	2020-09-16	2022-12-31	69.6667	13	1	1	73	163	69.1	26.0078	129	55	1	1	4	60	0	0	2	0	1	0	1	4.05	121	35.6	14.08	12.1674	4.35451	662	2.15	1.34	224.37	18	21	55	3.48	1.98	1.2	1.87
1	127	2021-02-15	2022-12-31	57	13	0	1	74	165	48	17.6309	136	78	1	1	1	240	1	0	2	1	1	0	0	3.51	116	41.7	17.5	7.7782	7.27754	350	2.25	1.51	143.58	13	9	48	5.71	1.92	1.21	3.07
1	530	2021-04-10	2022-12-31	52.5	13	0	1	47	174	76	25.1024	151	78	1	1	1	55	1	0	3	1	0	0	0	4.35	99.5	31.4	24.91	8.58012	7.12567	415.6	2.2	1.32	464.39	15	13	298	2.1	1.32	0.45	1.26
1	78	2020-01-14	2022-12-31	90.1667	14	1	1	63	163	71.9	27.0616	130	71	0	0	1	84	1	0	0	0	1	0	0	3.35	105	38.7	22.19	9.25113	6.15542	595	2.12	1.47	853	17	15	85	4.21	1.84	1.03	2.38
1	76	2020-01-22	2022-02-15	62.9167	14	1	2	77	150	82	36.4444	135	88	0	0	3	24	1	1	1	1	1	0	0	3.55	106	33.6	24.05	8.27376	6.72243	552.6	2.23	1.55	245.89	5	11	82	4.19	1.13	1.14	2.4
1	86	2020-07-27	2022-10-07	66.8333	14	1	2	76	160	60	23.4375	130	86	0	0	4	24	1	1	1	0	0	0	0	3.64	114	36	23.49	9.92081	5.46628	441.8	2.05	1.42	461.87	10	16	35.7	4.18	1.51	0.86	2.68
1	98	2021-02-11	2022-12-31	57.3333	14	0	2	76	173	71	23.7228	152	67	0	0	3	24	1	1	1	0	1	0	0	2.5	71	35	22.2	8.25773	6.75539	428	2.04	1.5	126.78	8	6	74	6.03	1.58	0.79	3.51
1	230	2020-08-23	2022-12-31	71.6667	14	0	1	67	162.7	62.4	23.5727	155	87	0	0	4	48	1	1	1	1	0	0	0	3.2	102	39.9	15.95	8.82899	6.41562	442	2.14	1.38	133.63	5	1	84	2.09	1.79	0.62	1.21
1	26	2020-02-07	2021-01-20	29	14	1	2	66	150	50.4	22.4	84	48	0	0	1	160	1	0	2	1	0	1	1	5.94	116	36	25.41	9.10633	6.20959	571	2.29	1.37	626	13	16	38.5	5.33	1.27	1.18	3.53
1	358	2020-12-28	2022-12-31	61.0833	14	0	2	53	158	49	19.6283	152	82	0	0	1	60	1	0	2	0	0	0	0	2.76	85	23.3	18.33	9.83009	5.94393	414	2.04	1.29	186.6	1	13	24.5	4.12	1.1	0.98	2.45
1	5	2020-02-12	2022-01-11	58.25	24	1	2	81	160	46.2	18.0469	131	73	0	0	3	48	1	1	2	0	1	0	0	4.68	107	43	28.2	9.83258	5.45195	457	2.23	1.37	466.48	10	9	80	4.15	1.84	0.85	2.3
